# Supplementary material for: Divergent Bird Diversity Patterns Among Four Airports in the Same Bioregion: Assessing Local‐Scale Drivers of Bird Community Assembly
Source: Ecol Evol. 2025 Jul 13;15(7):e71772. doi: 10.1002/ece3.71772 (PMC12256201; doi:10.1002/ece3.71772)
Supplement: Supplementary file 2 — Appendix S2: [file ECE3-15-e71772-s001.csv]

Sampling area	plotname	species	abundance
Changzhou Airport	1	Passer montanus	3
Changzhou Airport	1	Ardeola bacchus	2
Changzhou Airport	1	Egretta garzetta	5
Changzhou Airport	1	Hirundo rustica	2
Changzhou Airport	1	Pica pica	5
Changzhou Airport	1	Turdus merula	1
Changzhou Airport	1	Lanius schach	2
Changzhou Airport	2	Egretta garzetta	63
Changzhou Airport	2	Bubulcus ibis	183
Changzhou Airport	2	Ardeola bacchus	14
Changzhou Airport	2	Lanius schach	3
Changzhou Airport	2	Acridotheres cristatellus	12
Changzhou Airport	2	Pycnonotus sinensis	1
Changzhou Airport	2	Pica pica	6
Changzhou Airport	2	Hirundo rustica	4
Changzhou Airport	2	Streptopelia tranquebarica	14
Changzhou Airport	2	Stigmatopelia chinensis	1
Changzhou Airport	2	Sturnus cineraceus	25
Changzhou Airport	2	Turdus merula	7
Changzhou Airport	3	Passer montanus	69
Changzhou Airport	3	Pycnonotus sinensis	3
Changzhou Airport	3	Hirundo rustica	28
Changzhou Airport	3	Acridotheres cristatellus	9
Changzhou Airport	3	Ardeola bacchus	1
Changzhou Airport	3	Lanius schach	2
Changzhou Airport	3	Stigmatopelia chinensis	2
Changzhou Airport	4	Tringa ochropus	25
Changzhou Airport	4	Charadrius leschenaultii	16
Changzhou Airport	4	Charadrius alexandrinus	7
Changzhou Airport	4	Amaurornis phoenicurus	1
Changzhou Airport	4	Bubulcus ibis	140
Changzhou Airport	4	Acridotheres cristatellus	20
Changzhou Airport	4	Ardeola bacchus	3
Changzhou Airport	5	Lanius schach	2
Changzhou Airport	5	Upupa epops	2
Changzhou Airport	5	Passer montanus	30
Changzhou Airport	5	Bubulcus ibis	10
Changzhou Airport	5	Nycticorax nycticorax	1
Changzhou Airport	5	Egretta garzetta	13
Changzhou Airport	5	Ardeola bacchus	1
Changzhou Airport	5	Stigmatopelia chinensis	1
Changzhou Airport	5	Acridotheres cristatellus	12
Changzhou Airport	5	Pica pica	1
Changzhou Airport	6	Stigmatopelia chinensis	4
Changzhou Airport	6	Ardeola bacchus	2
Changzhou Airport	6	Pica pica	1
Changzhou Airport	6	Ceryle rudis	2
Changzhou Airport	6	Nycticorax nycticorax	3
Changzhou Airport	6	Acridotheres cristatellus	1
Changzhou Airport	6	Egretta garzetta	1
Changzhou Airport	7	Pica pica	3
Changzhou Airport	7	Acridotheres cristatellus	18
Changzhou Airport	7	Hirundo rustica	2
Changzhou Airport	7	Passer montanus	7
Changzhou Airport	7	Nycticorax nycticorax	1
Changzhou Airport	7	Pycnonotus sinensis	4
Changzhou Airport	7	Lanius schach	5
Changzhou Airport	7	Stigmatopelia chinensis	4
Changzhou Airport	7	Sturnus cineraceus	1
Changzhou Airport	7	Egretta garzetta	1
Changzhou Airport	8	Nycticorax nycticorax	1
Changzhou Airport	8	Acridotheres cristatellus	5
Changzhou Airport	8	Pica pica	6
Changzhou Airport	8	Pycnonotus sinensis	3
Changzhou Airport	8	Hirundo rustica	16
Changzhou Airport	8	Passer montanus	6
Changzhou Airport	8	Stigmatopelia chinensis	1
Changzhou Airport	8	Lanius schach	1
Changzhou Airport	9	Acridotheres cristatellus	9
Changzhou Airport	9	Stigmatopelia chinensis	7
Changzhou Airport	9	Pycnonotus sinensis	5
Changzhou Airport	9	Pica pica	2
Changzhou Airport	9	Sturnus cineraceus	4
Changzhou Airport	9	Nycticorax nycticorax	2
Changzhou Airport	9	Passer montanus	25
Changzhou Airport	9	Lanius schach	1
Changzhou Airport	9	Hirundo rustica	5
Changzhou Airport	10	Hirundo rustica	7
Changzhou Airport	10	Passer montanus	11
Changzhou Airport	10	Egretta garzetta	4
Changzhou Airport	10	Eudynamys scolopaceus	1
Changzhou Airport	10	Stigmatopelia chinensis	1
Changzhou Airport	10	Pycnonotus sinensis	3
Changzhou Airport	10	Hirundo daurica	5
Changzhou Airport	10	Ardeola bacchus	4
Changzhou Airport	10	Turdus merula	1
Changzhou Airport	10	Nycticorax nycticorax	1
Changzhou Airport	10	Acridotheres cristatellus	2
Changzhou Airport	11	Eudynamys scolopaceus	2
Changzhou Airport	11	Pica pica	1
Changzhou Airport	11	Pycnonotus sinensis	7
Changzhou Airport	11	Cuculus canorus	2
Changzhou Airport	11	Acridotheres cristatellus	1
Changzhou Airport	11	Hirundo rustica	6
Changzhou Airport	11	Hirundo daurica	1
Changzhou Airport	11	Passer montanus	14
Changzhou Airport	11	Lonchura striata	1
Changzhou Airport	11	Lanius schach	1
Changzhou Airport	11	Ardeola bacchus	1
Changzhou Airport	11	Stigmatopelia chinensis	5
Changzhou Airport	11	Bubulcus ibis	1
Changzhou Airport	11	Egretta garzetta	3
Changzhou Airport	12	Passer montanus	25
Changzhou Airport	12	Acridotheres cristatellus	8
Changzhou Airport	12	Lanius schach	1
Changzhou Airport	12	Hirundo rustica	5
Changzhou Airport	12	Ardeola bacchus	1
Changzhou Airport	13	Bubulcus ibis	1
Changzhou Airport	13	Ardeola bacchus	3
Changzhou Airport	13	Hirundo rustica	14
Changzhou Airport	13	Acridotheres cristatellus	9
Changzhou Airport	13	Pica pica	2
Changzhou Airport	13	Lanius schach	1
Changzhou Airport	13	Nycticorax nycticorax	1
Changzhou Airport	13	Pycnonotus sinensis	2
Changzhou Airport	14	Hirundo rustica	18
Changzhou Airport	14	Pica pica	4
Changzhou Airport	14	Passer montanus	29
Changzhou Airport	14	Acridotheres cristatellus	4
Changzhou Airport	14	Lanius schach	1
Changzhou Airport	15	Pica pica	2
Changzhou Airport	15	Pycnonotus sinensis	5
Changzhou Airport	15	Acridotheres cristatellus	2
Changzhou Airport	15	Passer montanus	5
Changzhou Airport	16	Passer montanus	6
Changzhou Airport	16	Pycnonotus sinensis	1
Changzhou Airport	16	Acridotheres cristatellus	5
Changzhou Airport	16	Bubulcus ibis	7
Changzhou Airport	16	Hirundo rustica	10
Changzhou Airport	16	Egretta garzetta	4
Changzhou Airport	16	Nycticorax nycticorax	1
Changzhou Airport	16	Sturnus cineraceus	5
Changzhou Airport	16	Stigmatopelia chinensis	1
Changzhou Airport	16	Lanius schach	1
Changzhou Airport	16	Turdus merula	1
Changzhou Airport	17	Bubulcus ibis	7
Changzhou Airport	17	Pica pica	4
Changzhou Airport	17	Egretta garzetta	2
Changzhou Airport	17	Turdus merula	1
Changzhou Airport	17	Pycnonotus sinensis	2
Changzhou Airport	17	Ardeola bacchus	6
Changzhou Airport	17	Lanius schach	4
Changzhou Airport	17	Nycticorax nycticorax	1
Changzhou Airport	18	Pica pica	4
Changzhou Airport	18	Passer montanus	20
Changzhou Airport	18	Lanius schach	4
Changzhou Airport	18	Acridotheres cristatellus	4
Changzhou Airport	18	Tringa ochropus	1
Changzhou Airport	18	Hirundo rustica	1
Changzhou Airport	18	Egretta garzetta	1
Changzhou Airport	18	Pycnonotus sinensis	1
Changzhou Airport	18	Sturnus cineraceus	2
Changzhou Airport	18	Ardeola bacchus	3
Changzhou Airport	18	Bubulcus ibis	3
Changzhou Airport	18	Turdus merula	1
Changzhou Airport	19	Pica pica	2
Changzhou Airport	19	Bubulcus ibis	11
Changzhou Airport	19	Ardeola bacchus	7
Changzhou Airport	19	Acridotheres cristatellus	1
Changzhou Airport	19	Stigmatopelia chinensis	1
Changzhou Airport	19	Passer montanus	20
Changzhou Airport	19	Pycnonotus sinensis	3
Changzhou Airport	19	Hirundo rustica	3
Changzhou Airport	20	Ardeola bacchus	4
Changzhou Airport	20	Lanius schach	3
Changzhou Airport	20	Nycticorax nycticorax	1
Changzhou Airport	20	Tachybaptus ruficollis	1
Changzhou Airport	20	Tringa ochropus	1
Changzhou Airport	20	Pica pica	2
Changzhou Airport	21	Ardeola bacchus	4
Changzhou Airport	21	Turdus merula	2
Changzhou Airport	21	Lanius schach	1
Changzhou Airport	21	Bubulcus ibis	1
Changzhou Airport	22	Turdus merula	1
Changzhou Airport	22	Passer montanus	7
Changzhou Airport	22	Upupa epops	3
Changzhou Airport	22	Pycnonotus sinensis	3
Changzhou Airport	22	Acridotheres cristatellus	8
Changzhou Airport	23	Stigmatopelia chinensis	4
Changzhou Airport	23	Passer montanus	43
Changzhou Airport	23	Turdus merula	3
Changzhou Airport	23	Acridotheres cristatellus	8
Changzhou Airport	23	Pycnonotus sinensis	2
Changzhou Airport	23	Columba livia	6
Changzhou Airport	23	Pica pica	3
Changzhou Airport	23	Lanius schach	1
Changzhou Airport	23	Motacilla alba	1
Changzhou Airport	24	Stigmatopelia chinensis	1
Changzhou Airport	24	Cyanopica cyanus	3
Changzhou Airport	24	Pycnonotus sinensis	1
Changzhou Airport	24	Acridotheres cristatellus	2
Changzhou Airport	24	Hirundo daurica	1
Changzhou Airport	24	Passer montanus	8
Changzhou Airport	24	Lanius schach	1
Changzhou Airport	24	Parus major	1
Changzhou Airport	24	Turdus merula	1
Changzhou Airport	25	Upupa epops	1
Changzhou Airport	25	Stigmatopelia chinensis	2
Changzhou Airport	25	Ardeola bacchus	4
Changzhou Airport	25	Pycnonotus sinensis	7
Changzhou Airport	25	Passer montanus	13
Changzhou Airport	25	Hirundo daurica	47
Changzhou Airport	25	Bubulcus ibis	1
Changzhou Airport	25	Pica pica	1
Changzhou Airport	26	Passer montanus	20
Changzhou Airport	26	Acridotheres cristatellus	3
Changzhou Airport	26	Egretta garzetta	1
Changzhou Airport	26	Lanius schach	4
Changzhou Airport	26	Turdus merula	3
Changzhou Airport	26	Phasianus colchicus	1
Changzhou Airport	26	Pycnonotus sinensis	2
Changzhou Airport	26	Ardeola bacchus	2
Changzhou Airport	26	Cyanopica cyanus	1
Changzhou Airport	26	Pica pica	2
Changzhou Airport	27	Pica pica	2
Changzhou Airport	27	Passer montanus	13
Changzhou Airport	27	Lanius schach	1
Changzhou Airport	27	Upupa epops	2
Changzhou Airport	27	Ardeola bacchus	1
Changzhou Airport	27	Hirundo daurica	1
Changzhou Airport	27	Acridotheres cristatellus	17
Changzhou Airport	27	Dicrurus macrocercus	1
Changzhou Airport	28	Lanius schach	3
Changzhou Airport	28	Egretta garzetta	1
Changzhou Airport	28	Passer montanus	7
Changzhou Airport	28	Acridotheres cristatellus	2
Changzhou Airport	28	Pycnonotus sinensis	2
Changzhou Airport	28	Turdus merula	1
Changzhou Airport	28	Parus major	1
Changzhou Airport	28	Stigmatopelia chinensis	1
Changzhou Airport	28	Pica pica	6
Changzhou Airport	28	Hirundo rustica	2
Changzhou Airport	29	Ardeola bacchus	5
Changzhou Airport	29	Acridotheres cristatellus	9
Changzhou Airport	29	Bubulcus ibis	3
Changzhou Airport	29	Sturnus sericeus	5
Changzhou Airport	29	Passer montanus	8
Changzhou Airport	29	Lanius schach	1
Changzhou Airport	29	Turdus merula	1
Changzhou Airport	29	Pica pica	4
Changzhou Airport	30	Passer montanus	42
Changzhou Airport	30	Bubulcus ibis	16
Changzhou Airport	30	Egretta garzetta	5
Changzhou Airport	30	Upupa epops	2
Changzhou Airport	30	Pica pica	4
Changzhou Airport	30	Hirundo rustica	1
Changzhou Airport	30	Acridotheres cristatellus	5
Changzhou Airport	30	Ardeola bacchus	1
Changzhou Airport	31	Passer montanus	9
Changzhou Airport	31	Lanius schach	1
Changzhou Airport	31	Turdus merula	1
Changzhou Airport	31	Gallinula chloropus	2
Changzhou Airport	32	Egretta garzetta	1
Changzhou Airport	32	Alcedo atthis	1
Changzhou Airport	32	Nycticorax nycticorax	2
Changzhou Airport	33	Upupa epops	1
Changzhou Airport	33	Turdus merula	1
Changzhou Airport	33	Pica pica	1
Changzhou Airport	33	Egretta garzetta	2
Changzhou Airport	33	Pycnonotus sinensis	7
Changzhou Airport	33	Lanius schach	3
Changzhou Airport	33	Stigmatopelia chinensis	4
Changzhou Airport	34	Turdus merula	2
Changzhou Airport	34	Lanius schach	1
Changzhou Airport	34	Pycnonotus sinensis	10
Changzhou Airport	34	Acridotheres cristatellus	1
Changzhou Airport	34	Ardeola bacchus	1
Changzhou Airport	35	Ardeola bacchus	4
Changzhou Airport	35	Nycticorax nycticorax	1
Changzhou Airport	35	Bubulcus ibis	5
Changzhou Airport	35	Pica pica	11
Changzhou Airport	36	Streptopelia tranquebarica	8
Changzhou Airport	36	Lanius schach	3
Changzhou Airport	36	Turdus merula	7
Changzhou Airport	36	Acridotheres cristatellus	25
Changzhou Airport	36	Pycnonotus sinensis	7
Changzhou Airport	36	Passer montanus	40
Changzhou Airport	36	Pica pica	3
Changzhou Airport	36	Streptopelia orientalis	6
Changzhou Airport	36	Motacilla alba	2
Changzhou Airport	37	Egretta garzetta	1
Changzhou Airport	37	Tringa ochropus	5
Changzhou Airport	37	Tachybaptus ruficollis	6
Changzhou Airport	37	Acrocephalus stentoreus	2
Changzhou Airport	38	Bubulcus ibis	1
Changzhou Airport	38	Pica pica	10
Changzhou Airport	38	Lanius schach	7
Changzhou Airport	38	Dicrurus macrocercus	2
Changzhou Airport	38	Ardeola bacchus	1
Changzhou Airport	38	Streptopelia orientalis	1
Changzhou Airport	38	Upupa epops	1
Changzhou Airport	38	Turdus merula	1
Changzhou Airport	38	Pycnonotus sinensis	2
Changzhou Airport	38	Cyanopica cyanus	1
Changzhou Airport	39	Stigmatopelia chinensis	1
Changzhou Airport	39	Upupa epops	1
Changzhou Airport	39	Passer montanus	14
Changzhou Airport	39	Eophona migratoria	5
Changzhou Airport	39	Pica pica	1
Changzhou Airport	39	Parus major	1
Changzhou Airport	39	Streptopelia orientalis	2
Changzhou Airport	39	Lanius schach	4
Changzhou Airport	39	Acridotheres cristatellus	8
Changzhou Airport	40	Cyanopica cyanus	2
Changzhou Airport	40	Passer montanus	35
Changzhou Airport	40	Parus major	4
Changzhou Airport	40	Acridotheres cristatellus	8
Changzhou Airport	40	Turdus merula	9
Changzhou Airport	40	Stigmatopelia chinensis	4
Changzhou Airport	40	Pica pica	1
Changzhou Airport	40	Lanius schach	3
Changzhou Airport	41	Hirundo rustica	2
Changzhou Airport	41	Pycnonotus sinensis	4
Changzhou Airport	41	Stigmatopelia chinensis	2
Changzhou Airport	41	Prinia inornata	4
Changzhou Airport	41	Columba livia	80
Changzhou Airport	41	Passer montanus	10
Changzhou Airport	41	Ardeola bacchus	3
Changzhou Airport	41	Acridotheres cristatellus	7
Changzhou Airport	41	Parus major	1
Changzhou Airport	41	Pica pica	6
Changzhou Airport	42	Streptopelia orientalis	6
Changzhou Airport	42	Stigmatopelia chinensis	1
Changzhou Airport	42	Upupa epops	3
Changzhou Airport	42	Bubulcus ibis	2
Changzhou Airport	42	Pica pica	2
Changzhou Airport	42	Parus major	1
Changzhou Airport	42	Turdus merula	14
Changzhou Airport	42	Lanius schach	3
Changzhou Airport	42	Pycnonotus sinensis	6
Changzhou Airport	42	Garrulax perspicillatus	12
Changzhou Airport	43	Pycnonotus sinensis	11
Changzhou Airport	43	Stigmatopelia chinensis	16
Changzhou Airport	43	Turdus merula	7
Changzhou Airport	43	Garrulax perspicillatus	6
Changzhou Airport	43	Lanius schach	1
Changzhou Airport	43	Sturnus sericeus	1
Changzhou Airport	43	Pica pica	3
Changzhou Airport	43	Streptopelia orientalis	1
Changzhou Airport	43	Ardeola bacchus	1
Changzhou Airport	43	Parus major	2
Changzhou Airport	43	Bubulcus ibis	1
Changzhou Airport	44	Acridotheres cristatellus	2
Changzhou Airport	44	Ardeola bacchus	1
Changzhou Airport	44	Egretta garzetta	1
Changzhou Airport	45	Bubulcus ibis	7
Changzhou Airport	45	Pica pica	3
Changzhou Airport	45	Acridotheres cristatellus	3
Changzhou Airport	46	Lanius schach	1
Changzhou Airport	46	Stigmatopelia chinensis	6
Changzhou Airport	46	Pycnonotus sinensis	5
Changzhou Airport	46	Pica pica	3
Changzhou Airport	47	Ardeola bacchus	1
Changzhou Airport	48	Turdus merula	22
Changzhou Airport	48	Acridotheres cristatellus	5
Changzhou Airport	48	Stigmatopelia chinensis	6
Changzhou Airport	48	Hirundo rustica	10
Changzhou Airport	49	Pica pica	8
Changzhou Airport	49	Lanius schach	1
Changzhou Airport	49	Saxicola dacotiae	1
Changzhou Airport	49	Motacilla alba	1
Changzhou Airport	49	Emberiza tristrami	1
Changzhou Airport	50	Sturnus cineraceus	51
Changzhou Airport	50	Acridotheres cristatellus	38
Changzhou Airport	50	Pycnonotus sinensis	35
Changzhou Airport	50	Paradoxornis webbianus	20
Changzhou Airport	50	Parus major	15
Changzhou Airport	50	Turdus merula	20
Changzhou Airport	51	Pica pica	8
Changzhou Airport	51	Passer montanus	58
Changzhou Airport	51	Acridotheres cristatellus	1
Changzhou Airport	51	Pycnonotus sinensis	3
Changzhou Airport	51	Lanius schach	1
Changzhou Airport	51	Carduelis sinica	50
Changzhou Airport	52	Pica pica	2
Changzhou Airport	52	Upupa epops	12
Changzhou Airport	52	Acridotheres cristatellus	38
Changzhou Airport	52	Pycnonotus sinensis	1
Changzhou Airport	52	Stigmatopelia chinensis	3
Changzhou Airport	52	Eophona migratoria	2
Changzhou Airport	52	Sturnus cineraceus	2
Changzhou Airport	53	Egretta garzetta	2
Changzhou Airport	53	Anthus hodgsoni	1
Changzhou Airport	53	Passer montanus	200
Changzhou Airport	53	Upupa epops	2
Changzhou Airport	53	Lanius schach	1
Changzhou Airport	53	Stigmatopelia chinensis	1
Changzhou Airport	54	Turdus merula	4
Changzhou Airport	54	Pica pica	1
Changzhou Airport	54	Cyanopica cyanus	2
Changzhou Airport	54	Lanius schach	1
Changzhou Airport	54	Motacilla alba	2
Changzhou Airport	54	Motacilla flava	1
Changzhou Airport	54	Pycnonotus sinensis	2
Changzhou Airport	54	Passer montanus	55
Changzhou Airport	54	Streptopelia orientalis	6
Changzhou Airport	55	Stigmatopelia chinensis	1
Changzhou Airport	55	Anthus hodgsoni	1
Changzhou Airport	55	Lanius schach	3
Changzhou Airport	55	Pica pica	3
Changzhou Airport	55	Turdus merula	1
Changzhou Airport	55	Acridotheres cristatellus	1
Changzhou Airport	55	Alauda arvensis	1
Changzhou Airport	55	Motacilla alba	2
Changzhou Airport	56	Anthus hodgsoni	3
Changzhou Airport	56	Lanius schach	1
Changzhou Airport	56	Upupa epops	1
Changzhou Airport	56	Phoenicurus auroreus	1
Changzhou Airport	56	Parus major	1
Changzhou Airport	56	Stigmatopelia chinensis	1
Changzhou Airport	57	Phasianus colchicus	1
Changzhou Airport	58	Acridotheres cristatellus	3
Changzhou Airport	58	Eophona migratoria	1
Changzhou Airport	58	Phylloscopus proregulus	1
Changzhou Airport	59	Streptopelia orientalis	8
Changzhou Airport	59	Passer montanus	80
Changzhou Airport	59	Lanius schach	1
Changzhou Airport	59	Phoenicurus auroreus	1
Changzhou Airport	59	Pica pica	10
Changzhou Airport	59	Motacilla alba	1
Changzhou Airport	60	Pica pica	15
Changzhou Airport	60	Acridotheres cristatellus	8
Changzhou Airport	60	Phoenicurus auroreus	3
Changzhou Airport	60	Passer montanus	30
Changzhou Airport	61	Turdus merula	2
Changzhou Airport	61	Saxicola dacotiae	1
Changzhou Airport	61	Stigmatopelia chinensis	1
Changzhou Airport	61	Lanius schach	1
Changzhou Airport	61	Gallinula chloropus	3
Changzhou Airport	62	Acridotheres cristatellus	11
Changzhou Airport	62	Lanius schach	3
Changzhou Airport	62	Passer montanus	82
Changzhou Airport	62	Stigmatopelia chinensis	2
Changzhou Airport	62	Pycnonotus sinensis	2
Changzhou Airport	62	Upupa epops	1
Changzhou Airport	62	Streptopelia orientalis	1
Changzhou Airport	62	Anthus hodgsoni	1
Changzhou Airport	63	Pycnonotus sinensis	5
Changzhou Airport	63	Eophona migratoria	12
Changzhou Airport	63	Turdus merula	1
Changzhou Airport	63	Lanius schach	1
Changzhou Airport	63	Stigmatopelia chinensis	2
Changzhou Airport	63	Pica pica	8
Changzhou Airport	64	Paradoxornis webbianus	20
Changzhou Airport	64	Phoenicurus auroreus	1
Changzhou Airport	64	Emberiza chrysophrys	2
Changzhou Airport	64	Pycnonotus sinensis	16
Changzhou Airport	65	Pycnonotus sinensis	1
Changzhou Airport	65	Acridotheres cristatellus	2
Changzhou Airport	65	Lanius schach	1
Changzhou Airport	65	Anthus hodgsoni	1
Changzhou Airport	66	Pica pica	33
Changzhou Airport	66	Phoenicurus auroreus	3
Changzhou Airport	66	Lanius schach	1
Changzhou Airport	66	Turdus merula	5
Changzhou Airport	67	Egretta garzetta	1
Changzhou Airport	67	Lanius schach	1
Changzhou Airport	67	Acridotheres cristatellus	6
Changzhou Airport	67	Pica pica	18
Changzhou Airport	67	Sturnus cineraceus	2
Changzhou Airport	67	Ceryle rudis	1
Changzhou Airport	67	Passer montanus	12
Changzhou Airport	68	Pica pica	8
Changzhou Airport	68	Phoenicurus auroreus	1
Changzhou Airport	68	Pycnonotus sinensis	20
Changzhou Airport	68	Passer montanus	24
Changzhou Airport	68	Stigmatopelia chinensis	4
Changzhou Airport	68	Emberiza rustica	1
Changzhou Airport	68	Acridotheres cristatellus	51
Changzhou Airport	68	Sturnus cineraceus	1
Changzhou Airport	68	Lanius schach	1
Changzhou Airport	68	Cyanopica cyanus	2
Changzhou Airport	69	Cyanopica cyanus	1
Changzhou Airport	69	Alauda arvensis	2
Changzhou Airport	69	Tachybaptus ruficollis	1
Changzhou Airport	69	Motacilla alba	2
Changzhou Airport	69	Phoenicurus auroreus	1
Changzhou Airport	70	Pycnonotus sinensis	10
Changzhou Airport	70	Pica pica	22
Changzhou Airport	70	Turdus merula	3
Changzhou Airport	70	Phylloscopus inornatus	1
Changzhou Airport	70	Lonchura striata	5
Changzhou Airport	70	Gallinula chloropus	3
Changzhou Airport	70	Lanius schach	1
Changzhou Airport	70	Acridotheres cristatellus	2
Changzhou Airport	70	Streptopelia tranquebarica	1
Changzhou Airport	70	Stigmatopelia chinensis	1
Changzhou Airport	70	Turdus obscurus	1
Changzhou Airport	71	Alauda arvensis	1
Changzhou Airport	71	Acridotheres cristatellus	16
Changzhou Airport	71	Turdus merula	5
Changzhou Airport	71	Egretta garzetta	1
Changzhou Airport	71	Pica pica	5
Changzhou Airport	71	Emberiza chrysophrys	1
Changzhou Airport	71	Stigmatopelia chinensis	2
Changzhou Airport	72	Phoenicurus auroreus	2
Changzhou Airport	72	Sturnus cineraceus	15
Changzhou Airport	73	Gallinula chloropus	6
Changzhou Airport	73	Alcedo atthis	1
Changzhou Airport	73	Tachybaptus ruficollis	1
Changzhou Airport	73	Motacilla alba	1
Changzhou Airport	74	Acridotheres cristatellus	15
Changzhou Airport	74	Alauda arvensis	1
Changzhou Airport	75	Passer montanus	20
Changzhou Airport	75	Acridotheres cristatellus	5
Changzhou Airport	75	Parus major	1
Changzhou Airport	75	Phoenicurus auroreus	2
Changzhou Airport	75	Anthus rubescens	1
Changzhou Airport	75	Sturnus cineraceus	4
Changzhou Airport	76	Tachybaptus ruficollis	3
Changzhou Airport	77	Pica pica	10
Changzhou Airport	77	Phoenicurus auroreus	5
Changzhou Airport	77	Pycnonotus sinensis	15
Changzhou Airport	77	Turdus merula	6
Changzhou Airport	77	Stigmatopelia chinensis	22
Changzhou Airport	77	Parus major	16
Changzhou Airport	77	Phylloscopus borealis	1
Changzhou Airport	77	Motacilla alba	1
Changzhou Airport	77	Phylloscopus inornatus	10
Changzhou Airport	77	Lanius schach	1
Changzhou Airport	77	Emberiza elegans	1
Changzhou Airport	77	Emberiza pusilla	1
Changzhou Airport	77	Sturnus cineraceus	1
Changzhou Airport	78	Emberiza chrysophrys	1
Changzhou Airport	78	Garrulax perspicillatus	5
Changzhou Airport	78	Emberiza spodocephala	1
Changzhou Airport	78	Sturnus cineraceus	12
Changzhou Airport	78	Lonchura striata	10
Changzhou Airport	78	Emberiza elegans	1
Changzhou Airport	78	Cyanopica cyanus	1
Changzhou Airport	78	Passer montanus	50
Changzhou Airport	79	Turdus merula	1
Changzhou Airport	79	Acridotheres cristatellus	1
Changzhou Airport	79	Stigmatopelia chinensis	6
Changzhou Airport	79	Pica pica	2
Changzhou Airport	79	Passer montanus	25
Changzhou Airport	80	Acridotheres cristatellus	12
Changzhou Airport	80	Pica pica	1
Changzhou Airport	80	Turdus merula	4
Changzhou Airport	80	Pycnonotus sinensis	1
Changzhou Airport	80	Stigmatopelia chinensis	3
Changzhou Airport	81	Phoenicurus auroreus	2
Changzhou Airport	81	Passer montanus	20
Changzhou Airport	81	Pycnonotus sinensis	4
Changzhou Airport	82	Lonchura striata	25
Changzhou Airport	82	Paradoxornis webbianus	24
Changzhou Airport	82	Gallinula chloropus	4
Changzhou Airport	82	Pycnonotus sinensis	25
Changzhou Airport	82	Turdus merula	5
Changzhou Airport	83	Paradoxornis webbianus	15
Changzhou Airport	83	Parus major	1
Changzhou Airport	83	Sturnus cineraceus	6
Changzhou Airport	83	Cyanopica cyanus	4
Changzhou Airport	83	Acridotheres cristatellus	9
Changzhou Airport	83	Stigmatopelia chinensis	4
Changzhou Airport	83	Pycnonotus sinensis	21
Changzhou Airport	83	Anthus hodgsoni	2
Changzhou Airport	83	Eophona migratoria	7
Changzhou Airport	83	Upupa epops	1
Changzhou Airport	83	Turdus merula	3
Changzhou Airport	83	Pica pica	9
Changzhou Airport	83	Prinia inornata	1
Changzhou Airport	83	Motacilla alba	1
Changzhou Airport	83	Falco peregrinus	1
Changzhou Airport	84	Stigmatopelia chinensis	4
Changzhou Airport	84	Passer montanus	35
Changzhou Airport	84	Acridotheres cristatellus	25
Changzhou Airport	84	Pica pica	1
Changzhou Airport	84	Tarsiger cyanurus	1
Changzhou Airport	85	Pica pica	13
Changzhou Airport	85	Lonchura striata	15
Changzhou Airport	85	Turdus merula	2
Changzhou Airport	85	Vanellus vanellus	6
Changzhou Airport	85	Acridotheres cristatellus	4
Changzhou Airport	85	Pycnonotus sinensis	3
Changzhou Airport	85	Emberiza spodocephala	3
Changzhou Airport	86	Acridotheres cristatellus	3
Changzhou Airport	86	Passer montanus	3
Changzhou Airport	86	Sturnus cineraceus	3
Changzhou Airport	86	Turdus merula	20
Changzhou Airport	86	Pica pica	20
Changzhou Airport	86	Paradoxornis webbianus	15
Changzhou Airport	86	Pycnonotus sinensis	5
Changzhou Airport	86	Eophona migratoria	3
Changzhou Airport	86	Emberiza rustica	5
Changzhou Airport	86	Emberiza spodocephala	5
Changzhou Airport	87	Passer montanus	31
Changzhou Airport	88	Gallinula chloropus	7
Changzhou Airport	88	Motacilla alba	1
Changzhou Airport	88	Pica pica	3
Changzhou Airport	88	Phoenicurus auroreus	1
Changzhou Airport	88	Emberiza chrysophrys	2
Changzhou Airport	88	Pycnonotus sinensis	3
Changzhou Airport	88	Emberiza spodocephala	1
Changzhou Airport	89	Turdus merula	7
Changzhou Airport	89	Stigmatopelia chinensis	6
Changzhou Airport	89	Pycnonotus sinensis	12
Changzhou Airport	89	Emberiza spodocephala	4
Changzhou Airport	89	Eophona migratoria	1
Changzhou Airport	89	Pica pica	7
Changzhou Airport	90	Acridotheres cristatellus	12
Changzhou Airport	90	Turdus merula	2
Changzhou Airport	90	Sturnus cineraceus	1
Changzhou Airport	91	Gallinula chloropus	1
Changzhou Airport	91	Tachybaptus ruficollis	5
Changzhou Airport	91	Egretta garzetta	4
Changzhou Airport	92	Sturnus cineraceus	4
Changzhou Airport	92	Motacilla alba	1
Changzhou Airport	92	Pica pica	26
Changzhou Airport	92	Stigmatopelia chinensis	1
Changzhou Airport	92	Turdus merula	2
Changzhou Airport	93	Lanius schach	1
Changzhou Airport	93	Passer montanus	40
Changzhou Airport	93	Acridotheres cristatellus	4
Changzhou Airport	93	Pycnonotus sinensis	38
Changzhou Airport	93	Eophona migratoria	1
Changzhou Airport	93	Lonchura striata	1
Changzhou Airport	93	Tarsiger cyanurus	1
Changzhou Airport	94	Phoenicurus auroreus	3
Changzhou Airport	94	Passer montanus	120
Changzhou Airport	94	Sturnus cineraceus	3
Changzhou Airport	94	Stigmatopelia chinensis	3
Changzhou Airport	94	Lanius schach	2
Changzhou Airport	94	Parus major	1
Changzhou Airport	94	Pycnonotus sinensis	2
Changzhou Airport	94	Acridotheres cristatellus	50
Changzhou Airport	94	Pica pica	20
Changzhou Airport	95	Pycnonotus sinensis	5
Changzhou Airport	95	Stigmatopelia chinensis	6
Changzhou Airport	95	Passer montanus	90
Changzhou Airport	95	Pica pica	3
Changzhou Airport	96	Passer montanus	30
Changzhou Airport	96	Lanius schach	10
Changzhou Airport	97	Tachybaptus ruficollis	4
Changzhou Airport	97	Gallinula chloropus	2
Changzhou Airport	97	Amaurornis akool	1
Changzhou Airport	98	Acridotheres cristatellus	25
Changzhou Airport	98	Lanius schach	3
Changzhou Airport	98	Pica pica	5
Changzhou Airport	98	Turdus merula	8
Changzhou Airport	98	Passer montanus	50
Changzhou Airport	98	Stigmatopelia chinensis	9
Changzhou Airport	98	Eophona personata	3
Changzhou Airport	98	Sturnus cineraceus	1
Changzhou Airport	98	Anthus hodgsoni	1
Changzhou Airport	98	Pycnonotus sinensis	13
Changzhou Airport	98	Tarsiger cyanurus	1
Changzhou Airport	98	Phoenicurus auroreus	3
Changzhou Airport	98	Aegithalos caudatus	2
Changzhou Airport	98	Upupa epops	2
Changzhou Airport	98	Aegithalos concinnus	1
Changzhou Airport	98	Emberiza elegans	2
Changzhou Airport	98	Emberiza spodocephala	20
Changzhou Airport	98	Paradoxornis webbianus	10
Changzhou Airport	99	Passer montanus	20
Changzhou Airport	99	Pica pica	2
Changzhou Airport	99	Turdus merula	1
Changzhou Airport	99	Pycnonotus sinensis	7
Changzhou Airport	99	Acridotheres cristatellus	12
Changzhou Airport	100	Vanellus vanellus	34
Changzhou Airport	100	Emberiza spodocephala	6
Changzhou Airport	100	Turdus merula	18
Changzhou Airport	100	Pica pica	29
Changzhou Airport	100	Passer montanus	60
Changzhou Airport	100	Paradoxornis webbianus	8
Changzhou Airport	100	Turdus naumanni	10
Changzhou Airport	101	Stigmatopelia chinensis	4
Changzhou Airport	101	Lanius schach	1
Changzhou Airport	101	Sturnus cineraceus	25
Changzhou Airport	101	Columba livia	8
Changzhou Airport	101	Passer montanus	2
Changzhou Airport	101	Tarsiger cyanurus	1
Changzhou Airport	101	Acridotheres cristatellus	2
Changzhou Airport	101	Emberiza spodocephala	6
Changzhou Airport	102	Gallinula chloropus	5
Changzhou Airport	102	Tachybaptus ruficollis	3
Changzhou Airport	102	Tringa ochropus	1
Changzhou Airport	102	Egretta garzetta	2
Changzhou Airport	102	Motacilla alba	1
Changzhou Airport	103	Acridotheres cristatellus	1
Changzhou Airport	103	Stigmatopelia chinensis	2
Changzhou Airport	104	Alcedo atthis	1
Changzhou Airport	104	Phylloscopus fuscatus	1
Changzhou Airport	104	Motacilla alba	2
Changzhou Airport	104	Phasianus colchicus	2
Changzhou Airport	105	Acridotheres cristatellus	4
Changzhou Airport	105	Pica pica	3
Changzhou Airport	105	Turdus merula	8
Changzhou Airport	105	Lanius schach	1
Changzhou Airport	105	Stigmatopelia chinensis	2
Changzhou Airport	106	Acridotheres cristatellus	8
Changzhou Airport	106	Pycnonotus sinensis	10
Changzhou Airport	106	Phasianus colchicus	1
Changzhou Airport	106	Parus major	2
Changzhou Airport	106	Turdus merula	1
Changzhou Airport	106	Upupa epops	2
Changzhou Airport	107	Passer montanus	60
Changzhou Airport	107	Stigmatopelia chinensis	2
Changzhou Airport	107	Turdus merula	15
Changzhou Airport	107	Alcedo atthis	1
Changzhou Airport	107	Pycnonotus sinensis	10
Changzhou Airport	107	Lanius schach	2
Changzhou Airport	107	Acridotheres cristatellus	3
Changzhou Airport	107	Egretta garzetta	1
Changzhou Airport	108	Turdus merula	1
Changzhou Airport	108	Pica pica	5
Changzhou Airport	108	Cyanopica cyanus	2
Changzhou Airport	108	Eophona migratoria	5
Changzhou Airport	108	Stigmatopelia chinensis	3
Changzhou Airport	108	Dicrurus macrocercus	1
Changzhou Airport	108	Parus major	1
Changzhou Airport	108	Anthus hodgsoni	2
Changzhou Airport	109	Turdus merula	5
Changzhou Airport	109	Passer montanus	30
Changzhou Airport	109	Pica pica	4
Changzhou Airport	109	Pycnonotus sinensis	26
Changzhou Airport	109	Phoenicurus auroreus	1
Changzhou Airport	109	Stigmatopelia chinensis	3
Changzhou Airport	110	Pica pica	5
Changzhou Airport	110	Acridotheres cristatellus	7
Changzhou Airport	110	Pycnonotus sinensis	2
Changzhou Airport	110	Stigmatopelia chinensis	2
Changzhou Airport	111	Upupa epops	2
Changzhou Airport	111	Turdus merula	1
Changzhou Airport	111	Acridotheres cristatellus	5
Changzhou Airport	112	Gallinula chloropus	2
Changzhou Airport	112	Tringa ochropus	1
Changzhou Airport	113	Pycnonotus sinensis	1
Changzhou Airport	113	Aegithalos caudatus	8
Changzhou Airport	113	Eophona migratoria	11
Changzhou Airport	113	Parus major	1
Changzhou Airport	113	Phylloscopus inornatus	1
Changzhou Airport	113	Phylloscopus proregulus	4
Changzhou Airport	113	Acridotheres cristatellus	3
Changzhou Airport	113	Turdus merula	5
Changzhou Airport	113	Passer montanus	10
Changzhou Airport	113	Stigmatopelia chinensis	1
Changzhou Airport	114	Pica pica	2
Changzhou Airport	114	Dicrurus macrocercus	1
Changzhou Airport	114	Acridotheres cristatellus	7
Changzhou Airport	114	Passer montanus	100
Changzhou Airport	114	Garrulax perspicillatus	1
Changzhou Airport	115	Parus major	1
Changzhou Airport	115	Acridotheres cristatellus	3
Changzhou Airport	115	Pycnonotus sinensis	18
Changzhou Airport	115	Lanius schach	1
Changzhou Airport	115	Eophona migratoria	2
Changzhou Airport	115	Stigmatopelia chinensis	2
Changzhou Airport	115	Emberiza spodocephala	10
Changzhou Airport	115	Sturnus sericeus	2
Changzhou Airport	115	Sturnus cineraceus	10
Changzhou Airport	116	Acridotheres cristatellus	2
Changzhou Airport	116	Passer montanus	28
Changzhou Airport	116	Stigmatopelia chinensis	2
Changzhou Airport	116	Pycnonotus sinensis	70
Changzhou Airport	116	Anthus hodgsoni	2
Changzhou Airport	116	Lanius schach	1
Changzhou Airport	116	Turdus merula	26
Changzhou Airport	116	Tarsiger cyanurus	1
Changzhou Airport	116	Pica pica	22
Changzhou Airport	116	Turdus naumanni	1
Changzhou Airport	117	Turdus naumanni	70
Changzhou Airport	117	Paradoxornis webbianus	25
Changzhou Airport	117	Sturnus cineraceus	1
Changzhou Airport	117	Eophona migratoria	10
Changzhou Airport	117	Cyanopica cyanus	4
Changzhou Airport	117	Lanius schach	2
Changzhou Airport	117	Stigmatopelia chinensis	10
Changzhou Airport	117	Pica pica	57
Changzhou Airport	117	Turdus merula	15
Changzhou Airport	117	Tarsiger cyanurus	1
Changzhou Airport	117	Gallinula chloropus	30
Changzhou Airport	117	Emberiza spodocephala	1
Changzhou Airport	118	Passer montanus	20
Changzhou Airport	118	Acridotheres cristatellus	5
Changzhou Airport	118	Upupa epops	1
Changzhou Airport	118	Sturnus cineraceus	5
Changzhou Airport	118	Paradoxornis webbianus	2
Changzhou Airport	118	Pycnonotus sinensis	11
Changzhou Airport	118	Columba livia	4
Changzhou Airport	118	Lanius schach	2
Changzhou Airport	118	Turdus naumanni	70
Changzhou Airport	118	Pica pica	20
Changzhou Airport	118	Emberiza spodocephala	5
Changzhou Airport	118	Egretta garzetta	1
Changzhou Airport	118	Motacilla alba	1
Changzhou Airport	118	Tachybaptus ruficollis	6
Changzhou Airport	118	Tringa nebularia	1
Changzhou Airport	118	Gallinula chloropus	1
Changzhou Airport	118	Turdus merula	6
Changzhou Airport	118	Phoenicurus auroreus	1
Changzhou Airport	118	Anthus hodgsoni	5
Changzhou Airport	118	Emberiza rustica	10
Changzhou Airport	119	Emberiza spodocephala	5
Changzhou Airport	119	Anthus hodgsoni	4
Changzhou Airport	119	Aegithalos caudatus	5
Changzhou Airport	119	Sturnus cineraceus	6
Changzhou Airport	119	Passer montanus	35
Changzhou Airport	120	Acridotheres cristatellus	22
Changzhou Airport	120	Lanius schach	1
Changzhou Airport	120	Pica pica	4
Changzhou Airport	121	Turdus merula	4
Changzhou Airport	121	Pycnonotus sinensis	2
Changzhou Airport	121	Stigmatopelia chinensis	7
Changzhou Airport	122	Egretta garzetta	1
Changzhou Airport	122	Tachybaptus ruficollis	10
Changzhou Airport	122	Gallinula chloropus	6
Changzhou Airport	122	Tringa ochropus	1
Changzhou Airport	123	Saxicola dacotiae	1
Changzhou Airport	123	Pica pica	3
Changzhou Airport	123	Acridotheres cristatellus	3
Changzhou Airport	123	Emberiza elegans	1
Changzhou Airport	123	Turdus merula	2
Changzhou Airport	124	Stigmatopelia chinensis	3
Changzhou Airport	124	Passer montanus	100
Changzhou Airport	124	Pica pica	1
Changzhou Airport	124	Sturnus cineraceus	5
Changzhou Airport	125	Egretta garzetta	5
Changzhou Airport	125	Stigmatopelia chinensis	2
Changzhou Airport	125	Acridotheres cristatellus	9
Changzhou Airport	125	Anthus hodgsoni	1
Changzhou Airport	125	Turdus merula	1
Changzhou Airport	125	Streptopelia orientalis	3
Changzhou Airport	125	Pica pica	1
Changzhou Airport	126	Pica pica	6
Changzhou Airport	126	Lanius schach	2
Changzhou Airport	126	Phoenicurus auroreus	2
Changzhou Airport	126	Sturnus cineraceus	24
Changzhou Airport	126	Parus major	2
Changzhou Airport	126	Emberiza elegans	1
Changzhou Airport	126	Tarsiger cyanurus	1
Changzhou Airport	126	Eophona migratoria	1
Changzhou Airport	126	Fringilla montifringilla	1
Changzhou Airport	126	Acridotheres cristatellus	30
Changzhou Airport	126	Passer montanus	20
Changzhou Airport	126	Pycnonotus sinensis	1
Changzhou Airport	127	Phoenicurus auroreus	2
Changzhou Airport	127	Acridotheres cristatellus	8
Changzhou Airport	127	Tarsiger cyanurus	2
Changzhou Airport	127	Emberiza elegans	1
Changzhou Airport	127	Turdus merula	6
Changzhou Airport	127	Stigmatopelia chinensis	3
Changzhou Airport	127	Lanius schach	1
Changzhou Airport	127	Pycnonotus sinensis	3
Changzhou Airport	127	Upupa epops	1
Changzhou Airport	127	Parus major	1
Changzhou Airport	128	Turdus merula	8
Changzhou Airport	128	Acridotheres cristatellus	2
Changzhou Airport	128	Phoenicurus auroreus	1
Changzhou Airport	128	Pica pica	4
Changzhou Airport	129	Stigmatopelia chinensis	17
Changzhou Airport	129	Pica pica	1
Changzhou Airport	129	Acridotheres cristatellus	11
Changzhou Airport	130	Passer montanus	126
Changzhou Airport	130	Acridotheres cristatellus	4
Changzhou Airport	130	Pica pica	2
Changzhou Airport	130	Lanius schach	2
Changzhou Airport	130	Stigmatopelia chinensis	2
Changzhou Airport	131	Gallinula chloropus	1
Changzhou Airport	131	Stigmatopelia chinensis	15
Changzhou Airport	131	Passer montanus	6
Changzhou Airport	131	Turdus merula	4
Changzhou Airport	131	Acridotheres cristatellus	5
Changzhou Airport	131	Tringa ochropus	1
Changzhou Airport	132	Passer montanus	23
Changzhou Airport	132	Lanius schach	1
Changzhou Airport	132	Pica pica	2
Changzhou Airport	132	Turdus naumanni	27
Changzhou Airport	132	Turdus merula	12
Changzhou Airport	132	Pycnonotus sinensis	30
Changzhou Airport	132	Eophona migratoria	2
Changzhou Airport	132	Sturnus nigricollis	2
Changzhou Airport	133	Lanius cristatus	2
Changzhou Airport	133	Pica pica	5
Changzhou Airport	133	Acridotheres cristatellus	4
Changzhou Airport	133	Lanius schach	2
Changzhou Airport	133	Pluvialis fulva	2
Changzhou Airport	133	Ardeola bacchus	1
Changzhou Airport	133	Stigmatopelia chinensis	2
Changzhou Airport	134	Dicrurus macrocercus	7
Changzhou Airport	134	Gallinula chloropus	1
Changzhou Airport	134	Stigmatopelia chinensis	1
Changzhou Airport	134	Hirundo rustica	5
Changzhou Airport	134	Nycticorax nycticorax	7
Changzhou Airport	134	Ardeola bacchus	4
Changzhou Airport	134	Emberiza spodocephala	3
Changzhou Airport	134	Mesophoyx intermedia	4
Changzhou Airport	134	Bubulcus ibis	12
Changzhou Airport	134	Upupa epops	1
Changzhou Airport	135	Prinia inornata	1
Changzhou Airport	135	Pycnonotus sinensis	9
Changzhou Airport	135	Lanius cristatus	2
Changzhou Airport	135	Egretta garzetta	5
Changzhou Airport	135	Nycticorax nycticorax	2
Changzhou Airport	135	Lanius schach	2
Changzhou Airport	135	Passer montanus	5
Changzhou Airport	135	Motacilla flava	20
Changzhou Airport	135	Hirundo daurica	1
Changzhou Airport	135	Turdus merula	1
Changzhou Airport	135	Upupa epops	1
Changzhou Airport	135	Stigmatopelia chinensis	1
Changzhou Airport	135	Hirundo rustica	1
Changzhou Airport	136	Turdus merula	3
Changzhou Airport	136	Lanius schach	8
Changzhou Airport	136	Acridotheres cristatellus	7
Changzhou Airport	136	Paradoxornis webbianus	6
Changzhou Airport	136	Passer montanus	20
Changzhou Airport	136	Pica pica	10
Changzhou Airport	136	Prinia inornata	1
Changzhou Airport	136	Alauda arvensis	3
Changzhou Airport	136	Ardeola bacchus	4
Changzhou Airport	136	Nycticorax nycticorax	2
Changzhou Airport	136	Stigmatopelia chinensis	1
Changzhou Airport	136	Lanius cristatus	3
Changzhou Airport	136	Pycnonotus sinensis	3
Changzhou Airport	136	Sturnus cineraceus	1
Changzhou Airport	136	Motacilla flava	16
Changzhou Airport	137	Nycticorax nycticorax	2
Changzhou Airport	137	Ardeola bacchus	1
Changzhou Airport	137	Stigmatopelia chinensis	15
Changzhou Airport	137	Pica pica	20
Changzhou Airport	137	Passer montanus	30
Changzhou Airport	137	Pycnonotus sinensis	10
Changzhou Airport	138	Nycticorax nycticorax	3
Changzhou Airport	138	Stigmatopelia chinensis	2
Changzhou Airport	138	Pica pica	3
Changzhou Airport	138	Ardeola bacchus	1
Changzhou Airport	138	Turdus merula	2
Changzhou Airport	139	Pycnonotus sinensis	19
Changzhou Airport	139	Acridotheres cristatellus	13
Changzhou Airport	139	Pica pica	6
Changzhou Airport	139	Stigmatopelia chinensis	2
Changzhou Airport	139	Sturnus cineraceus	4
Changzhou Airport	139	Hirundo daurica	2
Changzhou Airport	140	Stigmatopelia chinensis	5
Changzhou Airport	140	Ardeola bacchus	2
Changzhou Airport	140	Turdus merula	10
Changzhou Airport	140	Nycticorax nycticorax	3
Changzhou Airport	140	Bubulcus ibis	1
Changzhou Airport	141	Pica pica	13
Changzhou Airport	141	Gallinago gallinago	1
Changzhou Airport	141	Turdus merula	2
Changzhou Airport	141	Prinia inornata	1
Changzhou Airport	142	Acridotheres cristatellus	23
Changzhou Airport	142	Pycnonotus sinensis	12
Changzhou Airport	142	Stigmatopelia chinensis	2
Changzhou Airport	142	Passer montanus	20
Changzhou Airport	143	Egretta garzetta	2
Changzhou Airport	143	Hirundo rustica	2
Changzhou Airport	143	Bubulcus ibis	2
Changzhou Airport	143	Stigmatopelia chinensis	1
Changzhou Airport	143	Ardeola bacchus	3
Changzhou Airport	144	Turdus merula	5
Changzhou Airport	144	Parus major	6
Changzhou Airport	144	Passer montanus	10
Changzhou Airport	144	Pica pica	4
Changzhou Airport	145	Turdus merula	3
Changzhou Airport	145	Stigmatopelia chinensis	1
Changzhou Airport	145	Pycnonotus sinensis	2
Changzhou Airport	145	Sturnus cineraceus	1
Changzhou Airport	145	Lanius schach	3
Changzhou Airport	146	Acridotheres cristatellus	8
Changzhou Airport	146	Lanius cristatus	1
Changzhou Airport	146	Sturnus cineraceus	3
Changzhou Airport	146	Nycticorax nycticorax	2
Changzhou Airport	146	Turdus merula	1
Changzhou Airport	146	Passer montanus	20
Changzhou Airport	146	Pycnonotus sinensis	1
Changzhou Airport	147	Hirundo rustica	14
Changzhou Airport	147	Sturnus cineraceus	1
Changzhou Airport	147	Pica pica	1
Changzhou Airport	147	Pycnonotus sinensis	1
Changzhou Airport	147	Gallinula chloropus	1
Changzhou Airport	147	Ardeola bacchus	1
Changzhou Airport	147	Nycticorax nycticorax	1
Changzhou Airport	147	Egretta garzetta	1
Changzhou Airport	147	Numenius phaeopus	1
Changzhou Airport	148	Nycticorax nycticorax	2
Changzhou Airport	148	Egretta garzetta	1
Changzhou Airport	148	Pica pica	1
Changzhou Airport	148	Turdus merula	6
Changzhou Airport	149	Tringa stagnatilis	1
Changzhou Airport	149	Motacilla cinerea	1
Changzhou Airport	149	Hirundo rustica	3
Changzhou Airport	149	Acridotheres cristatellus	9
Changzhou Airport	149	Stigmatopelia chinensis	1
Changzhou Airport	149	Passer montanus	32
Changzhou Airport	149	Gallinula chloropus	1
Changzhou Airport	149	Eophona migratoria	10
Changzhou Airport	149	Pycnonotus sinensis	2
Changzhou Airport	149	Lanius schach	1
Changzhou Airport	149	Hirundo daurica	2
Changzhou Airport	150	Alauda arvensis	1
Changzhou Airport	150	Bubulcus ibis	40
Changzhou Airport	150	Tachybaptus ruficollis	12
Changzhou Airport	150	Pica pica	30
Changzhou Airport	150	Mesophoyx intermedia	1
Changzhou Airport	150	Hirundo rustica	20
Changzhou Airport	150	Acridotheres cristatellus	5
Changzhou Airport	150	Ardeola bacchus	4
Changzhou Airport	150	Turdus merula	5
Changzhou Airport	151	Turdus merula	2
Changzhou Airport	151	Lanius cristatus	2
Changzhou Airport	151	Acridotheres cristatellus	1
Changzhou Airport	151	Nycticorax nycticorax	1
Changzhou Airport	151	Emberiza spodocephala	2
Changzhou Airport	151	Ardeola bacchus	8
Changzhou Airport	151	Prinia inornata	2
Changzhou Airport	151	Hirundo rustica	23
Changzhou Airport	151	Garrulax perspicillatus	2
Changzhou Airport	151	Motacilla alba	1
Changzhou Airport	151	Sturnus cineraceus	1
Changzhou Airport	151	Sturnus nigricollis	2
Changzhou Airport	151	Lanius schach	2
Changzhou Airport	152	Hirundo rustica	1
Changzhou Airport	152	Gallinula chloropus	1
Changzhou Airport	153	Lanius schach	3
Changzhou Airport	153	Prinia inornata	1
Changzhou Airport	153	Pica pica	3
Changzhou Airport	153	Gallinula chloropus	1
Changzhou Airport	153	Acrocephalus stentoreus	2
Changzhou Airport	153	Egretta garzetta	5
Changzhou Airport	153	Stigmatopelia chinensis	4
Changzhou Airport	153	Emberiza spodocephala	2
Changzhou Airport	153	Ardeola bacchus	4
Changzhou Airport	153	Bubulcus ibis	3
Changzhou Airport	153	Tachybaptus ruficollis	5
Changzhou Airport	154	Lonchura striata	7
Changzhou Airport	154	Gallinago gallinago	1
Changzhou Airport	154	Sturnus cineraceus	15
Changzhou Airport	155	Egretta garzetta	2
Changzhou Airport	155	Passer montanus	10
Changzhou Airport	155	Acridotheres cristatellus	4
Changzhou Airport	155	Pycnonotus sinensis	1
Changzhou Airport	155	Hirundo rustica	5
Changzhou Airport	156	Lanius schach	1
Changzhou Airport	156	Egretta garzetta	1
Changzhou Airport	156	Pica pica	8
Changzhou Airport	156	Pycnonotus sinensis	8
Changzhou Airport	156	Acridotheres cristatellus	2
Changzhou Airport	156	Sturnus cineraceus	15
Changzhou Airport	157	Pica pica	18
Changzhou Airport	157	Bubulcus ibis	2
Changzhou Airport	157	Hirundo rustica	11
Changzhou Airport	157	Egretta garzetta	1
Changzhou Airport	157	Mesophoyx intermedia	1
Changzhou Airport	157	Ardeola bacchus	1
Changzhou Airport	158	Pica pica	5
Changzhou Airport	158	Ardeola bacchus	3
Changzhou Airport	158	Hirundo rustica	5
Changzhou Airport	158	Bubulcus ibis	3
Changzhou Airport	158	Acridotheres cristatellus	1
Changzhou Airport	159	Ardeola bacchus	2
Changzhou Airport	159	Cuculus canorus	1
Changzhou Airport	159	Upupa epops	1
Changzhou Airport	159	Amaurornis phoenicurus	1
Changzhou Airport	159	Hirundo daurica	2
Changzhou Airport	159	Turdus merula	3
Changzhou Airport	159	Acridotheres cristatellus	4
Changzhou Airport	159	Egretta garzetta	1
Changzhou Airport	159	Passer montanus	1
Changzhou Airport	159	Pica pica	3
Changzhou Airport	159	Bubulcus ibis	3
Changzhou Airport	159	Lanius schach	1
Changzhou Airport	159	Pycnonotus sinensis	1
Changzhou Airport	160	Gallinula chloropus	2
Changzhou Airport	160	Fulica atra	1
Changzhou Airport	161	Pica pica	1
Changzhou Airport	161	Tringa ochropus	2
Changzhou Airport	162	Lanius schach	1
Changzhou Airport	162	Bubulcus ibis	20
Changzhou Airport	162	Acridotheres cristatellus	28
Changzhou Airport	162	Ardeola bacchus	3
Changzhou Airport	162	Hirundo rustica	10
Changzhou Airport	162	Passer montanus	20
Changzhou Airport	163	Passer montanus	43
Changzhou Airport	163	Hirundo rustica	1
Changzhou Airport	163	Acridotheres cristatellus	19
Changzhou Airport	163	Lanius schach	1
Changzhou Airport	163	Stigmatopelia chinensis	1
Changzhou Airport	163	Ardeola bacchus	10
Changzhou Airport	164	Upupa epops	1
Changzhou Airport	164	Passer montanus	50
Changzhou Airport	164	Pica pica	4
Changzhou Airport	164	Acridotheres cristatellus	5
Changzhou Airport	164	Lanius schach	1
Changzhou Airport	164	Ardeola bacchus	1
Changzhou Airport	164	Turdus merula	4
Changzhou Airport	165	Acridotheres cristatellus	10
Changzhou Airport	165	Turdus merula	12
Changzhou Airport	165	Upupa epops	1
Changzhou Airport	165	Pica pica	2
Changzhou Airport	165	Passer montanus	70
Changzhou Airport	165	Stigmatopelia chinensis	1
Changzhou Airport	165	Ardeola bacchus	3
Changzhou Airport	165	Egretta garzetta	1
Changzhou Airport	166	Lanius schach	1
Changzhou Airport	166	Ardeola bacchus	6
Changzhou Airport	166	Acridotheres cristatellus	31
Changzhou Airport	166	Passer montanus	20
Changzhou Airport	166	Egretta garzetta	1
Changzhou Airport	167	Turdus merula	3
Changzhou Airport	167	Pycnonotus sinensis	13
Changzhou Airport	167	Stigmatopelia chinensis	4
Changzhou Airport	167	Passer montanus	18
Changzhou Airport	167	Pica pica	6
Changzhou Airport	167	Acridotheres cristatellus	6
Changzhou Airport	167	Cyanopica cyanus	10
Changzhou Airport	167	Hirundo rustica	1
Changzhou Airport	167	Parus major	1
Changzhou Airport	167	Lanius schach	1
Changzhou Airport	168	Turdus merula	1
Changzhou Airport	168	Dicrurus macrocercus	4
Changzhou Airport	168	Pycnonotus sinensis	4
Changzhou Airport	168	Ardeola bacchus	5
Changzhou Airport	168	Passer montanus	10
Changzhou Airport	168	Acridotheres cristatellus	2
Changzhou Airport	168	Vanellus cinereus	2
Changzhou Airport	168	Bubulcus ibis	3
Changzhou Airport	168	Lanius schach	2
Changzhou Airport	169	Alauda arvensis	1
Changzhou Airport	169	Lanius cristatus	1
Changzhou Airport	169	Stigmatopelia chinensis	4
Changzhou Airport	169	Pycnonotus sinensis	1
Changzhou Airport	169	Ardeola bacchus	2
Changzhou Airport	169	Lanius schach	1
Changzhou Airport	169	Dicrurus macrocercus	1
Changzhou Airport	169	Mesophoyx intermedia	1
Changzhou Airport	169	Ardea cinerea	1
Changzhou Airport	169	Turdus merula	1
Changzhou Airport	170	Lanius schach	3
Changzhou Airport	170	Hirundo rustica	1
Changzhou Airport	170	Acridotheres cristatellus	1
Changzhou Airport	170	Bubulcus ibis	1
Changzhou Airport	170	Motacilla alba	12
Changzhou Airport	170	Passer montanus	30
Changzhou Airport	171	Lanius cristatus	1
Changzhou Airport	171	Tringa ochropus	15
Changzhou Airport	171	Stigmatopelia chinensis	1
Changzhou Airport	171	Gallinago gallinago	1
Changzhou Airport	171	Acridotheres cristatellus	1
Changzhou Airport	171	Alauda arvensis	1
Changzhou Airport	171	Pica pica	15
Changzhou Airport	172	Hirundo rustica	2
Changzhou Airport	172	Turdus merula	3
Changzhou Airport	172	Acridotheres cristatellus	3
Changzhou Airport	172	Ardeola bacchus	3
Changzhou Airport	172	Sturnus cineraceus	1
Changzhou Airport	172	Stigmatopelia chinensis	4
Changzhou Airport	172	Pica pica	3
Changzhou Airport	172	Lanius schach	2
Changzhou Airport	173	Turdus merula	1
Changzhou Airport	173	Passer montanus	2
Changzhou Airport	173	Egretta garzetta	2
Changzhou Airport	173	Pica pica	1
Changzhou Airport	174	Egretta garzetta	3
Changzhou Airport	174	Ardeola bacchus	18
Changzhou Airport	174	Hirundo rustica	7
Changzhou Airport	174	Acridotheres cristatellus	16
Changzhou Airport	174	Lanius schach	2
Changzhou Airport	174	Gallinula chloropus	2
Changzhou Airport	174	Mesophoyx intermedia	2
Changzhou Airport	174	Pycnonotus sinensis	2
Changzhou Airport	174	Nycticorax nycticorax	2
Changzhou Airport	174	Bubulcus ibis	2
Changzhou Airport	174	Stigmatopelia chinensis	3
Changzhou Airport	174	Turdus merula	3
Changzhou Airport	174	Pica pica	1
Changzhou Airport	174	Passer montanus	16
Changzhou Airport	175	Egretta garzetta	1
Changzhou Airport	175	Acridotheres cristatellus	2
Changzhou Airport	175	Passer montanus	5
Changzhou Airport	175	Pycnonotus sinensis	6
Changzhou Airport	175	Pica pica	2
Changzhou Airport	175	Lanius schach	1
Changzhou Airport	175	Stigmatopelia chinensis	1
Changzhou Airport	176	Acridotheres cristatellus	11
Changzhou Airport	176	Pica pica	5
Changzhou Airport	176	Stigmatopelia chinensis	4
Changzhou Airport	176	Lanius schach	2
Changzhou Airport	176	Egretta garzetta	1
Changzhou Airport	176	Motacilla alba	2
Changzhou Airport	176	Turdus merula	1
Changzhou Airport	176	Passer montanus	2
Changzhou Airport	177	Acridotheres cristatellus	3
Changzhou Airport	177	Ardeola bacchus	3
Changzhou Airport	177	Pica pica	6
Changzhou Airport	177	Bubulcus ibis	5
Changzhou Airport	177	Stigmatopelia chinensis	3
Changzhou Airport	177	Lanius schach	1
Changzhou Airport	177	Hirundo rustica	1
Changzhou Airport	177	Motacilla alba	1
Changzhou Airport	178	Stigmatopelia chinensis	7
Changzhou Airport	178	Eophona migratoria	3
Changzhou Airport	178	Egretta garzetta	5
Changzhou Airport	178	Turdus merula	10
Changzhou Airport	178	Pycnonotus sinensis	3
Changzhou Airport	179	Turdus merula	5
Changzhou Airport	179	Hirundo daurica	18
Changzhou Airport	179	Passer montanus	19
Changzhou Airport	179	Ardeola bacchus	4
Changzhou Airport	179	Nycticorax nycticorax	2
Changzhou Airport	179	Lanius schach	1
Changzhou Airport	179	Pycnonotus sinensis	4
Changzhou Airport	179	Bubulcus ibis	1
Changzhou Airport	179	Acridotheres cristatellus	10
Changzhou Airport	179	Stigmatopelia chinensis	2
Changzhou Airport	180	Ardeola bacchus	5
Changzhou Airport	180	Nycticorax nycticorax	4
Changzhou Airport	180	Dicrurus macrocercus	1
Changzhou Airport	180	Upupa epops	2
Changzhou Airport	180	Gallinula chloropus	1
Changzhou Airport	180	Stigmatopelia chinensis	2
Changzhou Airport	180	Lanius schach	5
Changzhou Airport	180	Hirundo rustica	3
Changzhou Airport	180	Cyanopica cyanus	2
Changzhou Airport	180	Acridotheres cristatellus	7
Changzhou Airport	180	Pycnonotus sinensis	1
Changzhou Airport	180	Tringa ochropus	7
Changzhou Airport	180	Paradoxornis webbianus	10
Changzhou Airport	181	Egretta garzetta	4
Changzhou Airport	181	Passer montanus	13
Changzhou Airport	181	Alcedo atthis	1
Changzhou Airport	181	Paradoxornis webbianus	1
Changzhou Airport	181	Prinia inornata	1
Changzhou Airport	181	Ardeola bacchus	1
Changzhou Airport	181	Acridotheres cristatellus	2
Changzhou Airport	181	Pycnonotus sinensis	1
Huaian Airport	1	Upupa epops	3
Huaian Airport	1	Egretta garzetta	1
Huaian Airport	1	Bubulcus ibis	3
Huaian Airport	1	Cyanopica cyanus	1
Huaian Airport	1	Columba livia	30
Huaian Airport	1	Nycticorax nycticorax	2
Huaian Airport	2	Pycnonotus sinensis	4
Huaian Airport	2	Gallinula chloropus	1
Huaian Airport	2	Hirundo rustica	1
Huaian Airport	2	Streptopelia orientalis	1
Huaian Airport	2	Passer montanus	10
Huaian Airport	3	Hirundo daurica	8
Huaian Airport	3	Columba livia	40
Huaian Airport	3	Cyanopica cyanus	3
Huaian Airport	3	Pycnonotus sinensis	3
Huaian Airport	3	Lanius schach	1
Huaian Airport	4	Stigmatopelia chinensis	2
Huaian Airport	4	Columba livia	10
Huaian Airport	4	Lanius schach	3
Huaian Airport	4	Lanius cristatus	2
Huaian Airport	4	Dicrurus macrocercus	2
Huaian Airport	4	Streptopelia orientalis	4
Huaian Airport	4	Hirundo rustica	10
Huaian Airport	4	Hirundo daurica	12
Huaian Airport	4	Pycnonotus sinensis	2
Huaian Airport	4	Turdus merula	3
Huaian Airport	4	Passer montanus	5
Huaian Airport	5	Hirundo rustica	8
Huaian Airport	5	Upupa epops	1
Huaian Airport	5	Pica pica	6
Huaian Airport	5	Stigmatopelia chinensis	1
Huaian Airport	5	Pycnonotus sinensis	1
Huaian Airport	5	Passer montanus	18
Huaian Airport	5	Hirundo daurica	3
Huaian Airport	6	Turdus merula	4
Huaian Airport	6	Ardeola bacchus	3
Huaian Airport	6	Lanius schach	4
Huaian Airport	6	Pycnonotus sinensis	1
Huaian Airport	6	Cyanopica cyanus	2
Huaian Airport	7	Stigmatopelia chinensis	30
Huaian Airport	7	Mesophoyx intermedia	5
Huaian Airport	7	Sturnus cineraceus	20
Huaian Airport	7	Dicrurus macrocercus	2
Huaian Airport	7	Gallinula chloropus	2
Huaian Airport	8	Bubulcus ibis	8
Huaian Airport	8	Ardeola bacchus	12
Huaian Airport	8	Columba livia	10
Huaian Airport	8	Streptopelia orientalis	1
Huaian Airport	8	Pycnonotus sinensis	1
Huaian Airport	8	Hirundo daurica	2
Huaian Airport	9	Cyanopica cyanus	1
Huaian Airport	9	Streptopelia orientalis	3
Huaian Airport	9	Pycnonotus sinensis	2
Huaian Airport	9	Passer montanus	4
Huaian Airport	9	Stigmatopelia chinensis	1
Huaian Airport	9	Nycticorax nycticorax	7
Huaian Airport	10	Passer montanus	2
Huaian Airport	10	Cyanopica cyanus	1
Huaian Airport	10	Columba livia	20
Huaian Airport	10	Motacilla alba	1
Huaian Airport	11	Passer montanus	8
Huaian Airport	11	Pycnonotus sinensis	4
Huaian Airport	11	Ardeola bacchus	2
Huaian Airport	11	Bubulcus ibis	1
Huaian Airport	11	Lanius schach	1
Huaian Airport	12	Columba livia	9
Huaian Airport	12	Stigmatopelia chinensis	2
Huaian Airport	12	Pycnonotus sinensis	2
Huaian Airport	12	Passer montanus	2
Huaian Airport	12	Motacilla alba	1
Huaian Airport	13	Lanius cristatus	1
Huaian Airport	13	Stigmatopelia chinensis	1
Huaian Airport	13	Pycnonotus sinensis	1
Huaian Airport	14	Turdus merula	2
Huaian Airport	14	Sturnus cineraceus	2
Huaian Airport	14	Egretta garzetta	1
Huaian Airport	14	Eophona migratoria	1
Huaian Airport	14	Columba livia	16
Huaian Airport	14	Lanius schach	1
Huaian Airport	14	Hirundo rustica	2
Huaian Airport	14	Pycnonotus sinensis	2
Huaian Airport	14	Stigmatopelia chinensis	1
Huaian Airport	15	Dicrurus macrocercus	1
Huaian Airport	15	Lanius schach	1
Huaian Airport	15	Cettia canturians	1
Huaian Airport	15	Pycnonotus sinensis	3
Huaian Airport	16	Stigmatopelia chinensis	10
Huaian Airport	16	Lanius schach	2
Huaian Airport	16	Pica pica	2
Huaian Airport	16	Bubulcus ibis	74
Huaian Airport	16	Turdus merula	1
Huaian Airport	16	Columba livia	8
Huaian Airport	16	Passer montanus	35
Huaian Airport	16	Streptopelia orientalis	6
Huaian Airport	16	Pycnonotus sinensis	1
Huaian Airport	16	Hirundo rustica	1
Huaian Airport	17	Upupa epops	2
Huaian Airport	17	Cyanopica cyanus	1
Huaian Airport	17	Motacilla alba	1
Huaian Airport	17	Ardea purpurea	1
Huaian Airport	17	Sturnus cineraceus	17
Huaian Airport	17	Gallinago gallinago	2
Huaian Airport	18	Passer montanus	100
Huaian Airport	18	Lanius schach	1
Huaian Airport	19	Sturnus cineraceus	2
Huaian Airport	19	Stigmatopelia chinensis	3
Huaian Airport	19	Turdus merula	4
Huaian Airport	19	Columba livia	12
Huaian Airport	19	Ardeola bacchus	4
Huaian Airport	19	Lanius cristatus	1
Huaian Airport	20	Columba livia	20
Huaian Airport	21	Tachybaptus ruficollis	2
Huaian Airport	21	Turdus merula	1
Huaian Airport	21	Lanius schach	2
Huaian Airport	21	Egretta garzetta	1
Huaian Airport	22	Gallinula chloropus	1
Huaian Airport	22	Bubulcus ibis	2
Huaian Airport	22	Cyanopica cyanus	4
Huaian Airport	23	Sturnus cineraceus	1
Huaian Airport	23	Streptopelia orientalis	1
Huaian Airport	23	Stigmatopelia chinensis	1
Huaian Airport	23	Pycnonotus sinensis	2
Huaian Airport	23	Ardeola bacchus	1
Huaian Airport	24	Stigmatopelia chinensis	2
Huaian Airport	24	Passer montanus	20
Huaian Airport	24	Lanius schach	1
Huaian Airport	24	Streptopelia orientalis	2
Huaian Airport	24	Sturnus cineraceus	27
Huaian Airport	24	Pica pica	2
Huaian Airport	24	Bubulcus ibis	23
Huaian Airport	24	Hirundo rustica	20
Huaian Airport	24	Cyanopica cyanus	4
Huaian Airport	24	Motacilla alba	1
Huaian Airport	25	Pica pica	5
Huaian Airport	25	Streptopelia orientalis	6
Huaian Airport	26	Turdus merula	1
Huaian Airport	26	Streptopelia orientalis	3
Huaian Airport	26	Ardeola bacchus	2
Huaian Airport	27	Stigmatopelia chinensis	13
Huaian Airport	27	Lanius schach	2
Huaian Airport	27	Hirundo rustica	1
Huaian Airport	27	Dicrurus macrocercus	1
Huaian Airport	27	Ardeola bacchus	1
Huaian Airport	27	Cyanopica cyanus	18
Huaian Airport	27	Columba livia	1
Huaian Airport	28	Bubulcus ibis	1
Huaian Airport	29	Cyanopica cyanus	1
Huaian Airport	29	Passer montanus	30
Huaian Airport	29	Pycnonotus sinensis	1
Huaian Airport	29	Stigmatopelia chinensis	2
Huaian Airport	29	Pica pica	3
Huaian Airport	29	Lanius schach	3
Huaian Airport	29	Upupa epops	1
Huaian Airport	29	Hirundo daurica	15
Huaian Airport	30	Pica pica	3
Huaian Airport	30	Eophona migratoria	2
Huaian Airport	30	Cyanopica cyanus	12
Huaian Airport	30	Turdus merula	2
Huaian Airport	30	Passer montanus	15
Huaian Airport	30	Pycnonotus sinensis	2
Huaian Airport	30	Hirundo rustica	4
Huaian Airport	30	Oriolus chinensis	1
Huaian Airport	31	Egretta garzetta	1
Huaian Airport	31	Gallinula chloropus	2
Huaian Airport	31	Bubulcus ibis	3
Huaian Airport	31	Ardeola bacchus	1
Huaian Airport	32	Ardeola bacchus	2
Huaian Airport	33	Pica pica	3
Huaian Airport	33	Lanius schach	1
Huaian Airport	33	Cyanopica cyanus	2
Huaian Airport	33	Upupa epops	1
Huaian Airport	33	Parus major	1
Huaian Airport	33	Eophona migratoria	2
Huaian Airport	33	Passer montanus	10
Huaian Airport	33	Oriolus chinensis	1
Huaian Airport	34	Egretta garzetta	1
Huaian Airport	34	Stigmatopelia chinensis	5
Huaian Airport	34	Streptopelia orientalis	8
Huaian Airport	34	Hirundo rustica	13
Huaian Airport	34	Pica pica	10
Huaian Airport	35	Elanus caeruleus	1
Huaian Airport	35	Motacilla alba	3
Huaian Airport	35	Ixobrychus sinensis	1
Huaian Airport	35	Tachybaptus ruficollis	2
Huaian Airport	36	Streptopelia orientalis	2
Huaian Airport	36	Pica pica	6
Huaian Airport	36	Butorides striata	1
Huaian Airport	36	Stigmatopelia chinensis	1
Huaian Airport	36	Parus major	2
Huaian Airport	36	Lanius schach	1
Huaian Airport	36	Phasianus colchicus	1
Huaian Airport	37	Streptopelia orientalis	2
Huaian Airport	37	Sturnus cineraceus	1
Huaian Airport	37	Motacilla alba	22
Huaian Airport	37	Pica pica	2
Huaian Airport	37	Passer montanus	72
Huaian Airport	37	Hirundo rustica	1
Huaian Airport	37	Turdus merula	1
Huaian Airport	37	Stigmatopelia chinensis	2
Huaian Airport	37	Columba livia	20
Huaian Airport	38	Egretta garzetta	2
Huaian Airport	39	Cyanopica cyanus	35
Huaian Airport	39	Lanius schach	1
Huaian Airport	40	Columba livia	12
Huaian Airport	40	Cyanopica cyanus	9
Huaian Airport	40	Streptopelia orientalis	3
Huaian Airport	41	Motacilla alba	3
Huaian Airport	41	Passer montanus	25
Huaian Airport	42	Sturnus cineraceus	1
Huaian Airport	42	Hirundo rustica	4
Huaian Airport	43	Cyanopica cyanus	1
Huaian Airport	43	Pica pica	3
Huaian Airport	43	Alcedo atthis	1
Huaian Airport	43	Streptopelia orientalis	1
Huaian Airport	43	Passer montanus	40
Huaian Airport	43	Stigmatopelia chinensis	4
Huaian Airport	43	Turdus merula	4
Huaian Airport	43	Columba livia	3
Huaian Airport	43	Bubulcus ibis	5
Huaian Airport	43	Parus major	1
Huaian Airport	43	Motacilla alba	3
Huaian Airport	44	Cyanopica cyanus	1
Huaian Airport	44	Hirundo rustica	2
Huaian Airport	44	Turdus merula	3
Huaian Airport	45	Columba livia	126
Huaian Airport	45	Passer montanus	140
Huaian Airport	45	Pica pica	13
Huaian Airport	45	Cyanopica cyanus	9
Huaian Airport	45	Upupa epops	1
Huaian Airport	45	Turdus merula	2
Huaian Airport	45	Sturnus cineraceus	4
Huaian Airport	45	Hirundo rustica	2
Huaian Airport	46	Cyanopica cyanus	3
Huaian Airport	46	Stigmatopelia chinensis	4
Huaian Airport	46	Turdus merula	4
Huaian Airport	46	Lanius schach	1
Huaian Airport	46	Parus major	8
Huaian Airport	47	Lanius schach	1
Huaian Airport	47	Streptopelia orientalis	1
Huaian Airport	47	Turdus merula	1
Huaian Airport	48	Paradoxornis webbianus	8
Huaian Airport	48	Turdus merula	2
Huaian Airport	48	Egretta garzetta	1
Huaian Airport	49	Turdus merula	3
Huaian Airport	49	Phoenicurus auroreus	1
Huaian Airport	49	Columba livia	207
Huaian Airport	49	Streptopelia orientalis	2
Huaian Airport	49	Tachybaptus ruficollis	1
Huaian Airport	49	Stigmatopelia chinensis	1
Huaian Airport	49	Lanius schach	1
Huaian Airport	50	Streptopelia orientalis	22
Huaian Airport	50	Cyanopica cyanus	6
Huaian Airport	50	Turdus merula	7
Huaian Airport	50	Pica pica	2
Huaian Airport	51	Turdus merula	2
Huaian Airport	51	Stigmatopelia chinensis	3
Huaian Airport	51	Cyanopica cyanus	5
Huaian Airport	51	Pica pica	12
Huaian Airport	51	Sturnus cineraceus	10
Huaian Airport	51	Passer montanus	5
Huaian Airport	52	Falco tinnunculus	1
Huaian Airport	52	Pica pica	2
Huaian Airport	53	Turdus merula	2
Huaian Airport	53	Lanius schach	2
Huaian Airport	53	Pica pica	4
Huaian Airport	53	Vanellus vanellus	40
Huaian Airport	53	Passer montanus	10
Huaian Airport	53	Phoenicurus auroreus	1
Huaian Airport	54	Stigmatopelia chinensis	2
Huaian Airport	54	Turdus merula	2
Huaian Airport	54	Cyanopica cyanus	15
Huaian Airport	54	Sturnus cineraceus	5
Huaian Airport	54	Passer montanus	20
Huaian Airport	54	Gallinula chloropus	2
Huaian Airport	55	Streptopelia orientalis	60
Huaian Airport	55	Stigmatopelia chinensis	40
Huaian Airport	55	Lanius schach	1
Huaian Airport	56	Gallinula chloropus	1
Huaian Airport	57	Turdus merula	3
Huaian Airport	57	Stigmatopelia chinensis	4
Huaian Airport	57	Parus major	1
Huaian Airport	57	Lanius sphenocercus	1
Huaian Airport	57	Pica pica	2
Huaian Airport	57	Lanius schach	6
Huaian Airport	57	Columba livia	2
Huaian Airport	58	Pica pica	1
Huaian Airport	58	Scolopax rusticola	3
Huaian Airport	58	Turdus merula	9
Huaian Airport	58	Alauda arvensis	17
Huaian Airport	58	Turdus hortulorum	2
Huaian Airport	58	Gallinula chloropus	2
Huaian Airport	58	Athene noctua	2
Huaian Airport	58	Upupa epops	5
Huaian Airport	58	Lanius schach	1
Huaian Airport	58	Anthus hodgsoni	1
Huaian Airport	59	Anthus hodgsoni	2
Huaian Airport	59	Lanius schach	2
Huaian Airport	59	Dendrocopos major	1
Huaian Airport	59	Gallinula chloropus	1
Huaian Airport	59	Turdus merula	2
Huaian Airport	59	Nycticorax nycticorax	1
Huaian Airport	59	Egretta garzetta	4
Huaian Airport	59	Emberiza spodocephala	1
Huaian Airport	59	Emberiza rustica	4
Huaian Airport	60	Pica pica	22
Huaian Airport	60	Sturnus cineraceus	12
Huaian Airport	60	Passer montanus	12
Huaian Airport	60	Turdus naumanni	1
Huaian Airport	60	Upupa epops	7
Huaian Airport	60	Athene noctua	1
Huaian Airport	60	Stigmatopelia chinensis	3
Huaian Airport	60	Streptopelia orientalis	12
Huaian Airport	60	Lanius schach	2
Huaian Airport	60	Columba livia	15
Huaian Airport	60	Turdus merula	8
Huaian Airport	61	Columba livia	7
Huaian Airport	61	Lanius schach	2
Huaian Airport	61	Streptopelia orientalis	2
Huaian Airport	61	Stigmatopelia chinensis	6
Huaian Airport	61	Turdus merula	7
Huaian Airport	61	Pycnonotus sinensis	7
Huaian Airport	61	Pica pica	2
Huaian Airport	61	Cyanopica cyanus	2
Huaian Airport	62	Columba livia	1
Huaian Airport	62	Turdus merula	14
Huaian Airport	62	Stigmatopelia chinensis	5
Huaian Airport	62	Streptopelia orientalis	4
Huaian Airport	62	Emberiza chrysophrys	4
Huaian Airport	62	Cyanopica cyanus	12
Huaian Airport	62	Parus major	1
Huaian Airport	63	Gallinula chloropus	7
Huaian Airport	63	Streptopelia orientalis	5
Huaian Airport	63	Lanius schach	1
Huaian Airport	63	Tachybaptus ruficollis	4
Huaian Airport	63	Sturnus cineraceus	1
Huaian Airport	63	Columba livia	4
Huaian Airport	63	Pica pica	5
Huaian Airport	64	Carduelis spinus	2
Huaian Airport	64	Lanius schach	1
Huaian Airport	64	Upupa epops	1
Huaian Airport	64	Columba livia	7
Huaian Airport	65	Cyanopica cyanus	2
Huaian Airport	65	Turdus merula	1
Huaian Airport	66	Columba livia	2
Huaian Airport	66	Passer montanus	22
Huaian Airport	66	Pica pica	8
Huaian Airport	66	Turdus merula	4
Huaian Airport	66	Sturnus cineraceus	2
Huaian Airport	67	Columba livia	17
Huaian Airport	68	Falco tinnunculus	1
Huaian Airport	69	Dendrocopos major	1
Huaian Airport	69	Parus major	4
Huaian Airport	69	Passer montanus	14
Huaian Airport	69	Lanius schach	1
Huaian Airport	69	Stigmatopelia chinensis	7
Huaian Airport	69	Cettia canturians	1
Huaian Airport	69	Eophona migratoria	2
Huaian Airport	69	Columba livia	60
Huaian Airport	69	Pycnonotus sinensis	2
Huaian Airport	69	Cyanopica cyanus	6
Huaian Airport	70	Gallinula chloropus	1
Huaian Airport	70	Motacilla alba	1
Huaian Airport	71	Lanius schach	1
Huaian Airport	71	Streptopelia orientalis	2
Huaian Airport	71	Upupa epops	1
Huaian Airport	71	Passer montanus	70
Huaian Airport	71	Pica pica	2
Huaian Airport	71	Cyanopica cyanus	7
Huaian Airport	71	Sturnus cineraceus	1
Huaian Airport	71	Motacilla alba	1
Huaian Airport	71	Turdus merula	7
Huaian Airport	72	Acridotheres cristatellus	2
Huaian Airport	72	Turdus merula	4
Huaian Airport	72	Pycnonotus sinensis	2
Huaian Airport	72	Passer montanus	12
Huaian Airport	72	Stigmatopelia chinensis	1
Huaian Airport	72	Eophona migratoria	2
Huaian Airport	73	Pycnonotus sinensis	2
Huaian Airport	73	Eophona migratoria	2
Huaian Airport	73	Turdus merula	7
Huaian Airport	73	Stigmatopelia chinensis	5
Huaian Airport	73	Acridotheres cristatellus	12
Huaian Airport	73	Pica pica	4
Huaian Airport	73	Hirundo rustica	5
Huaian Airport	74	Gallinula chloropus	4
Huaian Airport	74	Turdus merula	2
Huaian Airport	74	Pycnonotus sinensis	4
Huaian Airport	74	Lanius schach	1
Huaian Airport	74	Pica pica	2
Huaian Airport	74	Phasianus colchicus	2
Huaian Airport	74	Nycticorax nycticorax	1
Huaian Airport	75	Passer montanus	1
Huaian Airport	75	Gallinula chloropus	5
Huaian Airport	75	Tachybaptus ruficollis	2
Huaian Airport	75	Sturnus sericeus	3
Huaian Airport	75	Streptopelia orientalis	2
Huaian Airport	75	Pycnonotus sinensis	2
Huaian Airport	75	Paradoxornis webbianus	12
Huaian Airport	76	Pycnonotus sinensis	4
Huaian Airport	76	Turdus merula	2
Huaian Airport	76	Eophona migratoria	1
Huaian Airport	76	Stigmatopelia chinensis	5
Huaian Airport	76	Upupa epops	1
Huaian Airport	76	Gallinula chloropus	3
Huaian Airport	77	Pica pica	4
Huaian Airport	77	Passer montanus	12
Huaian Airport	77	Hirundo rustica	7
Huaian Airport	77	Hirundo daurica	4
Huaian Airport	77	Phasianus colchicus	1
Huaian Airport	77	Lanius schach	1
Huaian Airport	77	Columba livia	20
Huaian Airport	77	Egretta garzetta	1
Huaian Airport	78	Hirundo rustica	42
Huaian Airport	78	Passer montanus	50
Huaian Airport	78	Turdus merula	2
Huaian Airport	78	Acridotheres cristatellus	5
Huaian Airport	78	Upupa epops	1
Huaian Airport	78	Pycnonotus sinensis	7
Huaian Airport	78	Stigmatopelia chinensis	1
Huaian Airport	78	Hirundo daurica	2
Huaian Airport	78	Columba livia	3
Huaian Airport	79	Upupa epops	1
Huaian Airport	79	Columba livia	5
Huaian Airport	79	Sturnus cineraceus	7
Huaian Airport	79	Turdus merula	3
Huaian Airport	79	Passer montanus	15
Huaian Airport	79	Lanius schach	1
Huaian Airport	79	Pica pica	1
Huaian Airport	79	Anthus hodgsoni	2
Huaian Airport	80	Stigmatopelia chinensis	9
Huaian Airport	80	Pycnonotus sinensis	8
Huaian Airport	80	Ardeola bacchus	1
Huaian Airport	80	Acridotheres cristatellus	5
Huaian Airport	80	Turdus merula	3
Huaian Airport	80	Dicrurus macrocercus	1
Huaian Airport	80	Cyanopica cyanus	1
Huaian Airport	80	Passer montanus	40
Huaian Airport	80	Columba livia	3
Huaian Airport	80	Lanius schach	1
Huaian Airport	80	Nycticorax nycticorax	2
Huaian Airport	81	Turdus merula	4
Huaian Airport	81	Pycnonotus sinensis	2
Huaian Airport	81	Acridotheres cristatellus	1
Huaian Airport	81	Hirundo rustica	6
Huaian Airport	81	Pica pica	1
Huaian Airport	81	Ardeola bacchus	1
Huaian Airport	81	Stigmatopelia chinensis	6
Huaian Airport	82	Passer montanus	40
Huaian Airport	82	Sturnus cineraceus	3
Huaian Airport	82	Gallinula chloropus	2
Huaian Airport	82	Pycnonotus sinensis	2
Huaian Airport	82	Acridotheres cristatellus	4
Huaian Airport	82	Hirundo rustica	2
Huaian Airport	82	Sturnus sericeus	2
Huaian Airport	82	Nycticorax nycticorax	2
Huaian Airport	83	Vanellus cinereus	1
Huaian Airport	83	Egretta garzetta	4
Huaian Airport	83	Hirundo daurica	8
Huaian Airport	83	Pica pica	3
Huaian Airport	83	Lanius schach	2
Huaian Airport	83	Acridotheres cristatellus	3
Huaian Airport	83	Passer montanus	31
Huaian Airport	83	Turdus merula	5
Huaian Airport	83	Sturnus sericeus	5
Huaian Airport	83	Stigmatopelia chinensis	18
Huaian Airport	83	Carduelis sinica	2
Huaian Airport	84	Turdus merula	18
Huaian Airport	84	Eophona migratoria	8
Huaian Airport	84	Lanius schach	2
Huaian Airport	84	Stigmatopelia chinensis	13
Huaian Airport	84	Vanellus cinereus	3
Huaian Airport	84	Pica pica	4
Huaian Airport	84	Ardeola bacchus	1
Huaian Airport	84	Egretta garzetta	1
Huaian Airport	85	Stigmatopelia chinensis	6
Huaian Airport	85	Passer montanus	5
Huaian Airport	85	Pycnonotus sinensis	2
Huaian Airport	85	Hirundo rustica	4
Huaian Airport	85	Motacilla alba	1
Huaian Airport	86	Tringa ochropus	1
Huaian Airport	86	Passer montanus	4
Huaian Airport	86	Gallinula chloropus	1
Huaian Airport	86	Turdus merula	3
Huaian Airport	86	Vanellus cinereus	2
Huaian Airport	86	Lanius cristatus	1
Huaian Airport	86	Egretta garzetta	3
Huaian Airport	86	Hirundo rustica	4
Huaian Airport	86	Nycticorax nycticorax	3
Huaian Airport	86	Tringa erythropus	1
Huaian Airport	86	Tringa nebularia	1
Huaian Airport	87	Gallinula chloropus	3
Huaian Airport	87	Tachybaptus ruficollis	1
Huaian Airport	87	Hirundo daurica	19
Huaian Airport	87	Upupa epops	1
Huaian Airport	87	Tringa ochropus	3
Huaian Airport	87	Passer montanus	5
Huaian Airport	87	Hirundo daurica	15
Huaian Airport	87	Pica pica	3
Huaian Airport	87	Sturnus nigricollis	2
Huaian Airport	88	Stigmatopelia chinensis	4
Huaian Airport	88	Passer montanus	5
Huaian Airport	88	Lanius schach	1
Huaian Airport	88	Anas poecilorhyncha	2
Huaian Airport	88	Pica pica	1
Huaian Airport	88	Acridotheres cristatellus	3
Huaian Airport	88	Gallinula chloropus	4
Huaian Airport	88	Egretta garzetta	1
Huaian Airport	88	Hirundo rustica	2
Huaian Airport	88	Pycnonotus sinensis	4
Huaian Airport	88	Tachybaptus ruficollis	1
Huaian Airport	89	Stigmatopelia chinensis	5
Huaian Airport	89	Hirundo rustica	4
Huaian Airport	89	Pica pica	23
Huaian Airport	89	Turdus merula	2
Huaian Airport	89	Bubulcus ibis	1
Huaian Airport	89	Sturnus cineraceus	5
Huaian Airport	89	Sturnus sericeus	3
Huaian Airport	89	Passer montanus	7
Huaian Airport	89	Acridotheres cristatellus	3
Huaian Airport	89	Lanius schach	1
Huaian Airport	90	Pica pica	2
Huaian Airport	90	Stigmatopelia chinensis	6
Huaian Airport	90	Turdus merula	2
Huaian Airport	90	Pycnonotus sinensis	8
Huaian Airport	90	Egretta garzetta	4
Huaian Airport	90	Nycticorax nycticorax	4
Huaian Airport	90	Hirundo daurica	2
Huaian Airport	90	Streptopelia orientalis	3
Huaian Airport	90	Passer montanus	18
Huaian Airport	90	Upupa epops	1
Huaian Airport	90	Acridotheres cristatellus	2
Huaian Airport	91	Cyanopica cyanus	3
Huaian Airport	91	Lanius schach	2
Huaian Airport	91	Pica pica	1
Huaian Airport	91	Parus major	2
Huaian Airport	91	Hirundo rustica	1
Huaian Airport	91	Pycnonotus sinensis	3
Huaian Airport	91	Passer montanus	2
Huaian Airport	92	Lanius cristatus	1
Huaian Airport	92	Vanellus cinereus	4
Huaian Airport	92	Cyanopica cyanus	4
Huaian Airport	92	Gallinula chloropus	4
Huaian Airport	92	Nycticorax nycticorax	1
Huaian Airport	92	Pica pica	1
Huaian Airport	92	Egretta garzetta	1
Huaian Airport	92	Anas poecilorhyncha	5
Huaian Airport	92	Phasianus colchicus	1
Huaian Airport	93	Garrulax perspicillatus	8
Huaian Airport	93	Paradoxornis webbianus	4
Huaian Airport	93	Cyanopica cyanus	10
Huaian Airport	93	Vanellus cinereus	1
Huaian Airport	93	Streptopelia orientalis	26
Huaian Airport	93	Sturnus cineraceus	3
Huaian Airport	93	Hirundo rustica	1
Huaian Airport	93	Lanius schach	1
Huaian Airport	93	Gallinula chloropus	1
Huaian Airport	93	Pycnonotus sinensis	2
Huaian Airport	93	Turdus merula	1
Huaian Airport	94	Gallinula chloropus	2
Huaian Airport	94	Passer montanus	35
Huaian Airport	94	Sturnus cineraceus	2
Huaian Airport	94	Motacilla alba	2
Huaian Airport	94	Stigmatopelia chinensis	2
Huaian Airport	94	Tachybaptus ruficollis	2
Huaian Airport	94	Pycnonotus sinensis	5
Huaian Airport	94	Acridotheres cristatellus	2
Huaian Airport	94	Egretta garzetta	2
Huaian Airport	94	Nycticorax nycticorax	1
Huaian Airport	95	Anas poecilorhyncha	11
Huaian Airport	95	Gallinula chloropus	2
Huaian Airport	95	Stigmatopelia chinensis	2
Huaian Airport	95	Pica pica	1
Huaian Airport	95	Egretta garzetta	1
Huaian Airport	95	Hirundo daurica	1
Huaian Airport	95	Phasianus colchicus	1
Huaian Airport	95	Cyanopica cyanus	5
Huaian Airport	95	Turdus merula	1
Huaian Airport	95	Passer montanus	50
Huaian Airport	95	Tringa ochropus	1
Huaian Airport	95	Dicrurus macrocercus	1
Huaian Airport	95	Nycticorax nycticorax	4
Huaian Airport	96	Stigmatopelia chinensis	1
Huaian Airport	96	Ardeola bacchus	1
Huaian Airport	96	Pica pica	2
Huaian Airport	96	Garrulax perspicillatus	9
Huaian Airport	96	Nycticorax nycticorax	5
Huaian Airport	96	Turdus merula	1
Huaian Airport	96	Egretta garzetta	4
Huaian Airport	96	Pycnonotus sinensis	3
Huaian Airport	97	Pica pica	3
Huaian Airport	97	Lanius schach	1
Huaian Airport	97	Lanius cristatus	1
Huaian Airport	98	Upupa epops	1
Huaian Airport	98	Stigmatopelia chinensis	4
Huaian Airport	98	Ardeola bacchus	2
Huaian Airport	98	Egretta garzetta	7
Huaian Airport	98	Columba livia	17
Huaian Airport	98	Dicrurus macrocercus	1
Huaian Airport	98	Cyanopica cyanus	3
Huaian Airport	99	Hirundo rustica	4
Huaian Airport	99	Hirundo daurica	12
Huaian Airport	99	Passer montanus	19
Huaian Airport	99	Pycnonotus sinensis	7
Huaian Airport	99	Turdus merula	3
Huaian Airport	100	Lanius cristatus	1
Huaian Airport	100	Ixobrychus cinnamomeus	1
Huaian Airport	100	Egretta garzetta	2
Huaian Airport	100	Pica pica	2
Huaian Airport	100	Hirundo rustica	2
Huaian Airport	101	Cuculus micropterus	2
Huaian Airport	101	Cuculus canorus	1
Huaian Airport	101	Passer montanus	12
Huaian Airport	101	Gallinula chloropus	5
Huaian Airport	101	Pycnonotus sinensis	2
Huaian Airport	101	Turdus merula	3
Huaian Airport	101	Upupa epops	3
Huaian Airport	102	Nycticorax nycticorax	1
Huaian Airport	102	Oriolus chinensis	1
Huaian Airport	102	Lanius cristatus	1
Huaian Airport	102	Acridotheres cristatellus	3
Huaian Airport	102	Sturnus cineraceus	7
Huaian Airport	102	Gallinula chloropus	5
Huaian Airport	102	Columba livia	3
Huaian Airport	103	Turdus merula	5
Huaian Airport	103	Cyanopica cyanus	3
Huaian Airport	103	Dicrurus macrocercus	4
Huaian Airport	103	Oriolus chinensis	2
Huaian Airport	103	Stigmatopelia chinensis	1
Huaian Airport	103	Eophona migratoria	2
Huaian Airport	103	Acridotheres cristatellus	1
Huaian Airport	104	Turdus merula	7
Huaian Airport	104	Columba livia	14
Huaian Airport	104	Lanius schach	2
Huaian Airport	104	Passer montanus	3
Huaian Airport	104	Cuculus micropterus	1
Huaian Airport	104	Gallinula chloropus	6
Huaian Airport	104	Sturnus cineraceus	3
Huaian Airport	104	Hirundo rustica	16
Huaian Airport	104	Bubulcus ibis	1
Huaian Airport	105	Ardeola bacchus	7
Huaian Airport	105	Pica pica	3
Huaian Airport	105	Pycnonotus sinensis	5
Huaian Airport	105	Cyanopica cyanus	3
Huaian Airport	105	Stigmatopelia chinensis	1
Huaian Airport	105	Lanius cristatus	2
Huaian Airport	105	Alcedo atthis	1
Huaian Airport	105	Lanius tigrinus	2
Huaian Airport	106	Lanius schach	2
Huaian Airport	106	Turdus merula	6
Huaian Airport	106	Columba livia	4
Huaian Airport	106	Pycnonotus sinensis	19
Huaian Airport	106	Hirundo daurica	4
Huaian Airport	106	Pica pica	4
Huaian Airport	106	Cyanopica cyanus	3
Huaian Airport	106	Cuculus sparverioides	1
Huaian Airport	107	Cuculus micropterus	1
Huaian Airport	107	Sturnus cineraceus	2
Huaian Airport	107	Turdus merula	4
Huaian Airport	107	Columba livia	40
Huaian Airport	107	Hirundo rustica	5
Huaian Airport	107	Pycnonotus sinensis	3
Huaian Airport	107	Lanius schach	1
Huaian Airport	107	Pica pica	5
Huaian Airport	108	Lanius cristatus	1
Huaian Airport	108	Stigmatopelia chinensis	14
Huaian Airport	108	Pica pica	5
Huaian Airport	108	Hirundo daurica	12
Huaian Airport	108	Hirundo rustica	2
Huaian Airport	109	Streptopelia orientalis	90
Huaian Airport	109	Passer montanus	23
Huaian Airport	109	Stigmatopelia chinensis	11
Huaian Airport	109	Streptopelia tranquebarica	7
Huaian Airport	109	Columba livia	24
Huaian Airport	110	Hirundo rustica	15
Huaian Airport	110	Hirundo daurica	37
Huaian Airport	110	Passer montanus	12
Huaian Airport	110	Turdus merula	2
Huaian Airport	110	Acridotheres cristatellus	3
Huaian Airport	110	Stigmatopelia chinensis	5
Huaian Airport	110	Tachybaptus ruficollis	2
Huaian Airport	111	Pica pica	3
Huaian Airport	111	Pycnonotus sinensis	2
Huaian Airport	111	Stigmatopelia chinensis	2
Huaian Airport	111	Motacilla alba	1
Huaian Airport	111	Cettia canturians	1
Huaian Airport	111	Dicrurus macrocercus	2
Huaian Airport	111	Passer montanus	3
Huaian Airport	112	Dicrurus macrocercus	1
Huaian Airport	112	Lanius cristatus	4
Huaian Airport	112	Gallinula chloropus	3
Huaian Airport	112	Pycnonotus sinensis	4
Huaian Airport	112	Passer montanus	12
Huaian Airport	112	Lanius schach	1
Huaian Airport	112	Egretta garzetta	1
Huaian Airport	113	Eophona migratoria	4
Huaian Airport	113	Oriolus chinensis	1
Huaian Airport	113	Cyanopica cyanus	12
Huaian Airport	113	Turdus merula	3
Huaian Airport	113	Pycnonotus sinensis	1
Huaian Airport	114	Hirundo rustica	6
Huaian Airport	114	Pica pica	1
Huaian Airport	114	Turdus merula	4
Huaian Airport	114	Motacilla alba	2
Huaian Airport	114	Lanius cristatus	3
Huaian Airport	115	Hirundo rustica	70
Huaian Airport	115	Sturnus cineraceus	9
Huaian Airport	115	Pica pica	5
Huaian Airport	116	Eophona migratoria	1
Huaian Airport	116	Upupa epops	1
Huaian Airport	116	Stigmatopelia chinensis	3
Huaian Airport	116	Passer montanus	12
Huaian Airport	116	Ardeola bacchus	5
Huaian Airport	116	Amaurornis phoenicurus	1
Huaian Airport	117	Pycnonotus sinensis	4
Huaian Airport	117	Turdus merula	7
Huaian Airport	117	Ardeola bacchus	2
Huaian Airport	117	Egretta garzetta	4
Huaian Airport	117	Lanius schach	1
Huaian Airport	117	Cuculus micropterus	1
Huaian Airport	117	Cuculus canorus	1
Huaian Airport	118	Hirundo rustica	4
Huaian Airport	118	Hirundo daurica	18
Huaian Airport	118	Pycnonotus sinensis	5
Huaian Airport	118	Turdus merula	3
Huaian Airport	118	Acridotheres cristatellus	7
Huaian Airport	118	Lanius schach	2
Huaian Airport	119	Pica pica	2
Huaian Airport	119	Cyanopica cyanus	7
Huaian Airport	119	Hirundo daurica	15
Huaian Airport	119	Acridotheres cristatellus	3
Huaian Airport	119	Pycnonotus sinensis	4
Huaian Airport	119	Lanius schach	2
Huaian Airport	119	Passer montanus	15
Huaian Airport	119	Eophona migratoria	7
Huaian Airport	120	Phasianus colchicus	1
Huaian Airport	120	Parus major	1
Huaian Airport	120	Anthus hodgsoni	4
Lukou Airport	1	Motacilla cinerea	3
Lukou Airport	1	Motacilla alba	4
Lukou Airport	1	Stigmatopelia chinensis	11
Lukou Airport	1	Parus major	2
Lukou Airport	1	Tachybaptus ruficollis	1
Lukou Airport	1	Gallinula chloropus	8
Lukou Airport	1	Fulica atra	1
Lukou Airport	1	Acridotheres cristatellus	8
Lukou Airport	1	Emberiza spodocephala	1
Lukou Airport	2	Sturnus nigricollis	4
Lukou Airport	2	Phoenicurus auroreus	1
Lukou Airport	2	Gallinula chloropus	6
Lukou Airport	2	Lanius schach	1
Lukou Airport	2	Casmerodius albus	1
Lukou Airport	2	Pica pica	1
Lukou Airport	2	Acridotheres cristatellus	18
Lukou Airport	3	Turdus merula	3
Lukou Airport	3	Vanellus vanellus	1
Lukou Airport	3	Alauda gulgula	45
Lukou Airport	3	Egretta garzetta	2
Lukou Airport	3	Phoenicurus auroreus	4
Lukou Airport	3	Motacilla alba	2
Lukou Airport	3	Columba livia	20
Lukou Airport	4	Emberiza spodocephala	4
Lukou Airport	4	Egretta garzetta	1
Lukou Airport	4	Sturnus cineraceus	15
Lukou Airport	4	Pica pica	1
Lukou Airport	4	Lanius schach	2
Lukou Airport	4	Motacilla alba	8
Lukou Airport	4	Gallinula chloropus	1
Lukou Airport	4	Stigmatopelia chinensis	10
Lukou Airport	5	Stigmatopelia chinensis	10
Lukou Airport	5	Emberiza spodocephala	7
Lukou Airport	5	Motacilla alba	7
[truncated: 3,237 more rows]
